# Supplementary material for: Who owns reefer vessels? Uncovering the ecosystem of transshipment in fisheries
Source: Sci Adv. 2024 Oct 11;10(41):eadn3874. doi: 10.1126/sciadv.adn3874 (PMC11480961; doi:10.1126/sciadv.adn3874)
Supplement: Supplementary file 2 — Data file S1 [file sciadv.adn3874_data_file_s1.zip]

Archive with 1 entries (1 files):
- sciadv.adn3874_data_file_s1.xlsx
