# Supplementary material for: Who owns reefer vessels? Uncovering the ecosystem of transshipment in fisheries
Source: Sci Adv. 2024 Oct 11;10(41):eadn3874. doi: 10.1126/sciadv.adn3874 (PMC11480961; doi:10.1126/sciadv.adn3874)
Supplement: Supplementary file 2 — Data file S1 [file sciadv.adn3874_data_file_s1.zip › sciadv.adn3874_data_file_s1.xlsx]

## Sheet: Vessel_list
frida_vessel_list
MMSI	IMO	n_shipname	flag_reefer	unified_commercial_operator	unified_beneficial_owner	unified_company_of_interest	Registered owner	company_of_interest_country	Data_source	lloyds_beneficial_owner	DEAD	Broken at
371275000	7900481	SOMANG	PAN	Overses Managenment Company	Overseas Management Company	Overseas Mangement Company	Elips Corporation	Anguilla	Lloyds	Overseas Management Company
613003558	7359278	SUNNY LISA	CMR	Certima Holdings Limited	Certima Holdings Limited	Certima Holdings Limited	Certima Holdings Limited	Belize	Lloyds	Certima Holdings Limited
613003734	8216722	FRIO V	CMR	Iceberg Seafood FZC	Atlantic Trawlers LTD	Iceberg Seafood FZC	Atlantic Trawlers LTD	Belize	Lloyds
341095000	7359278	SUNNY LISA	KNA	Certima Holdings Limited	Certima Holdings Limited	Certima Holdings Limited	Certima Holdings Limited	Belize	Lloyd's	Certima Holdings Limited
214182714	8215936	FRIO SEVEN	MDA	Pescatlant Limited	Pescatlant Limited	Pescatlant Limited	Pescatlant Limited	Belize	Lloyd's	Pescatlant Limited
511100478	8320585	GREEN ATLANTIC	PLW	Tambels Limited	Tambels Limited	Tambels Limited	Tambels Limited	Belize	Lloyds	Tambels
356258000	9045936	SHUN ZE LENG 7	PAN	TCT Marine Surveyor & Claim Company Limited	TCT Marine Surveyor & Claim Company Limited	TCT Marine Surveyor & Claim Company Limited	TCT Marine Surveyor & Claim Company Limited	British Virgin Islands	Lloyds	TCT Marine Surveyor & Claim Company Limited
354458000	9602837	BAO LUCKY	PAN	Kingfishers Shipping Co Ltd	Kingfishers Shipping Co Ltd	Kingfishers Shipping Co Ltd	Kingfisher Shipping Company Limited	British Virgin Islands	Lloyds	Kingfisher Shipping Company Limited
273428090	8838544	TAVR	RUS	LLC Loran	LCC Loran	LLC Loran	Menron Limited	British Virgin Islands	Lloyds /Russian ships registry	Menron Limited
312887000	8800236	HAIFENG668	BLZ	China National Fisheries Corporation	China National Agricultural Development Group Company Limited	China National Agricultural Development Group Company Limited	First Ocean Development Limited	China	Lloyd's	First Ocean Development Limited
312621000	9044358	HESHUN	BLZ	Jiangsu Steamship Company Limited	Jiangsu Huaxi Group Corporation	Jiangsu Huaxi Group Corporation	Avail Ocean Limited	China	Lloyd's	Jiangsu Huaxi Group Corporation
412420331	8307260	RONG ZHOU	CHN	Zhoushan Haili Ocean Fisheries Co Ltd	Zhoushan Haili Ocean Fisheries Co Ltd	Zhoushan Haili Ocean Fisheries Co Ltd	Zhoushan Haili Ocean Fisheries Co Ltd	China	Lloyds /NPFC /IMO
412523350	8307272	TANG QUAN	CHN	COSCO Yinggang Shipping Co Ltd	COSCO Yinggang Shipping Co Ltd	COSCO Yinggang Shipping Co Ltd	COSCO Yinggang Shipping Co Ltd	China	Lloyds / Fleetmoon /IMO
412704070	8426951	MINXIAYU1458	CHN	Pingtan Fengshun Aquatic	Pingtan Fengshun Aquatic	Pingtan Fengshun Aquatic		China	Lloyd's	Pingtan Fengshun Aquatic
412421071	8524442	XIN JI LI LENG 6	CHN	Zhoushan Rongyourong Ocean Fishery Co Ltd	Zhoushan Rongyourong Ocean Fishery Co Ltd	Zhoushan Rongyourong Ocean Fishery Co Ltd	Zhoushan Rongyourong Ocean Fishery Co Ltd	China	Lloyds /IMO
413205170	8537360	JU LONG 1	CHN	Fortunate Ocean International Shipping Limited	Fortunate Ocean International Shipping Limited	Fortunate Ocean International Shipping Limited	Zhoushan Xinhai Fishery Co Ltd	China	Lloyds /IMO
412549528	8537360	XIN HAI LENG 1	CHN	Zhoushan Xinhai Fishery Co Ltd	Zhoushan Xinhai Fishery Co Ltd	Zhoushan Xinhai Fishery Co Ltd	Zhoushan Xinhai Fishery Co Ltd	China	Lloyds /IMO
412440364	8548632	FU YUAN YU YUN 87	CHN	Fujian Gangshun Ocean Fisheries Co., Ltd.	Fujian Gangshun Ocean Fisheries Co., Ltd.	Fujian Gangshun Ocean Fisheries Co., Ltd.		China	China VMS	Fujian Gangshun Ocean Fisheries Co., Ltd.
412440656	8548682	FU YUAN YU YUN 688	CHN	Fujian Gangshun Pelagic Fishery Co Ltd	Fujian Gangshun Pelagic Fishery Co Ltd	Fujian Gangshun Pelagic Fishery Co Ltd	Fujian Gangshun Pelagic Fishery Co Ltd	China	NPFC /IMO
413205180	8549636	JU LONG 2	CHN	Zhoushan Xinhai Fishery Co Ltd	Zhoushan Xinhai Fishery Co Ltd	Zhoushan Xinhai Fishery Co Ltd	Zhoushan Xinhai Fishery Co Ltd	China	IMO
412440033	8692988	FU YUAN YU F53	CHN	Hongdong Fishery Co Ltd	Hongdong Fishery Co Ltd	Hongdong Fishery Co Ltd	Hongdong Fishery Co Ltd	China	Lloyds / Fleetmoon/IMO
412549057	8693190	HAI LI LENG 7	CHN	Zhoushan Haili Ocean Fisheries Co Ltd	Zhoushan Haili Ocean Fisheries Co Ltd	Zhoushan Haili Ocean Fisheries Co Ltd	Zhoushan Haili Ocean Fisheries Co Ltd	China	IMO
412423656	8693190	PU YUAN LENG 7	CHN	Zhoushan Haili Ocean Fisheries Co Ltd	Zhoushan Haili Ocean Fisheries Co Ltd	Zhoushan Haili Ocean Fisheries Co Ltd	Zhoushan Haili Ocean Fisheries	China	NPFC / IMO
412420998	8779126	NING TAI LENG 6	CHN	Zhoushan Ningtai Ocean Fisheries Co Ltd	Zhoushan Ningtai Ocean Fisheries Co Ltd	Zhoushan Ningtai Ocean Fisheries Co Ltd	Zhoushan Ningtai Ocean Fisheries Co Ltd	China	Lloyds /IMO
412549405	8779451	FU YUAN YU LENG 222	CHN	Fujian Wantong Fishery Co Ltd	Fujian Wantong Fishery Co Ltd	Fujian Wantong Fishery Co Ltd	Fujian Wantong Fishery Co Ltd	China	IMO
412420937	8779463	NING TAI LENG 2	CHN	Zhoushan Ningtai Ocean Fisheries Co Ltd	Zhoushan Ningtai Ocean Fisheries Co Ltd	Zhoushan Ningtai Ocean Fisheries Co Ltd	Ningtai Pelagic Fish	China	Lloyds /NPFC /China Shipboulding
412549379	8779463	NING TAI LENG 2	CHN	Zhoushan Ningtai Ocean Fisheries Co Ltd	Zhoushan Ningtai Ocean Fisheries Co Ltd	Zhoushan Ningtai Ocean Fisheries Co Ltd	Ningtai Pelagic Fish	China	Lloyds /NPFC /China Shipboulding
412423655	8779918	PUYUANLENG6	CHN	Zhoushan Putuo Deep-sea Fishery Corporation	Zhoushan Putuo Deep-sea Fishery Corporation	Zhoushan Putuo Deep-sea Fishery Corporation		China	China VMS, NPFC, SPRFMO
412331208	8782654	LU WEI YUAN YU YUN 77	CHN					China	Lloyds /NPFC
412436952	8782862	OU YA LENG 6	CHN	Ningbo Eurasian Ocean Fishery	Ningbo Eurasian Ocean Fishery	Ningbo Eurasian Ocean Fishery	Ningbo Eurasian Ocean Fishery	China	Lloyds /Maritime bulletin	Ningbo Eurasian Ocean Fishery
412420829	8783426	MING FA	CHN					China	Lloyds /NPFC
412330149	8785058	LU RONG YUAN YU YUN 789	CHN	Rongcheng Rongyuan Fishery Co Ltd	Rongcheng Rongyuan Fishery Co Ltd	Rongcheng Rongyuan Fishery Co Ltd	Rongcheng Rongyuan Fishery Co Ltd	China	Lloyds /IMO
412331177	8785943	LUWENYUANYUYUN888	CHN	Unknown	Unknown	UNKNOWN		China	NPFC
412331486	8786466	LU RONG YUAN YU YUN 009	CHN	Rongcheng Chishan Ocean Fishery Co Ltd	Rongcheng Chishan Ocean Fishery Co Ltd	Rongcheng Chishan Ocean Fishery Co Ltd	Rongcheng Chishan Ocean Fishery Co Ltd	China	IMO
412331049	8786478	LU RONG YUAN YU YUN 001	CHN					China	Lloyds / Marine Traffic
412331493	8789598	LU RONG YUAN YU YUN 899	CHN	Xinlong Shipping Co Ltd	Xinlong Shipping Co Ltd	Xinlong Shipping Co Ltd	Xinlong Shipping Co Ltd	China	IMO /NPFC
412440493	8790596	FUYUANYULENG999	CHN	Fuzhou Honglong Aquatic Product Co., Ltd.	Fuzhou Honglong Ocean Fishing Company Limited	Fuzhou Honglong Ocean Fishing Company Limited		China	SPRFMO
412440239	8791734	FU YUAN YU YUN 36	CHN				Fujian Chanfeng Fishery co., LTD	China	Lloyds / WCPFC
412694950	8798419	FU YUAN YU F86	CHN	Fuzhou Honglong Ocean Fishing Company Limited			Fuzhou Honglong Ocean Fishing Company Limited	China	Lloyds / WCPFC
412203740	9005625	TAIXIANG	CHN	Liaoning Province Dalian Ocean Fishery Group Corporation	Liaoning Province Dalian Ocean Fishery Group Corporation	Liaoyu Group		China	Lloyd's	Liaoning Province Dalian Ocean Fishery Group Corporation
412401230	9160097	MING FA	CHN	China National Fisheries Corporation	China National Agricultural Development Group Company Limited	China National Agricultural Development Group Company Limited	Zhoushan Haibao Transport Company	China	Lloyds /NPFC	China National Agricultural Development Group Company Limited
412206290	9407433	HUANGHAIMINGZHU	CHN	China National Fisheries Corporation	China National Agricultural Development Group Company Limited	China National Agricultural Development Group Company Limited	Dalian Zhangzi Island Fishery Group Company	China	Lloyd's	China National Agricultural Development Group Company Limited
412329639	9736339	LU RONG YUAN YU YUN 158	CHN	Shandong Lanyue Sea-fishing Co Ltd	Shandong Lanyue Sea-fishing Co Ltd	Shandong Lanyue Sea-fishing Co Ltd	Shandong Lanyue Sea-fishing Co Ltd	China	Lloyds /IMO
413459190	9797527	YONG FA YUN 12	CHN	Ningbo Yongfa Ocean Fisheries Co Ltd	Ningbo Yongfa Ocean Fisheries Co Ltd	Ningbo Yongfa Ocean Fisheries Co Ltd	Ningbo Yongfa Ocean Fisheries Co Ltd	China	IMO
412371219	9810604	KAI CHUANG 101	CHN	China National Fisheries Corporation	China National Agricultural Development Group Company Limited	China National Agricultural Development Group Company Limited	Shanghai Deep Sea Fishery Company	China	Lloyds	China National Agricultural Development Group Company Limited
412371221	9810616	KAI CHUANG 102	CHN	China National Fisheries Corporation	China National Agricultural Development Group Company Limited	China National Agricultural Development Group Company Limited	Shanghai Deep Sea Fishery Company	China	Lloyds	China National Agricultural Development Group Company Limited
412331211	9819521	LU RONG YUAN YU YUN 777	CHN	Rongcheng Lianhai Fishery Co Ltd	Rongcheng Lianhai Fishery Co Ltd	Rongcheng Lianhai Fishery Co Ltd	Rongcheng Lianhai Fishery Co Ltd	China	Lloyds /IMO
412421049	9821134	NING TAI LENG 7	CHN	Zhoushan Ningtai Ocean Fisheries Co Ltd	Zhoushan Ningtai Ocean Fisheries Co Ltd	Zhoushan Ningtai Ocean Fisheries Co Ltd	Zhoushan Ningtai Ocean Fish	China	Lloyds /NPFC /IMO
412421073	9834894	PING TAI RONG LENG 1	CHN	Ping Tai Rong Ocean Fishery Group Company Limited	Ping Tai Rong Ocean Fishery Group Company Limited	Ping Tai Rong Ocean Fishery Group Company Limited	Ping Tai Rong Ocean Fishery Group Company Limited	China	WCPFC	Ping Tai Rong Ocean Fishery Group Company Limited
412421074	9839363	PING TAI RONG LENG 2	CHN	Ping Tai Rong Ocean Fishery Group Company Limited	Ping Tai Rong Ocean Fishery Group Company Limited	Ping Tai Rong Ocean Fishery Group Company Limited	Ping Tai Rong Ocean Fishery Group Company Limited	China	Lloyds / Shipfix	Ping Tai Rong Ocean Fishery Group Company Limited
412421088	9844514	JIN ZHOU	CHN	Zhoushan Jinhai Deep-Sea Fishing Co Ltd	Zhoushan Jinhai Deep-Sea Fishing Co Ltd	Zhoushan Jinhai Deep-Sea Fishing Co Ltd	Zhoushan Jinhai	China	Lloyds /Fleetmon / China Shipbuilding
412336769	9860130	LU RONG YUAN YU YUN 177	CHN	Shidao Group	Shidao Group	Shidao Group	Shidao Group	China	Lloyds	Shidao Group
412336767	9861287	LU RONG YUAN YU YUN 188	CHN	Rongcheng Marine Fishery Co Ltd	Rongcheng Marine Fishery Co Ltd	Rongcheng Marine Fishery Co Ltd	Rongcheng Marine Fishery Co Ltd	China	Lloyds	Rongcheng Marine Fishery Company
412549015	9882085	NING TAI LENG 8	CHN	Zhoushan Ningtai Ocean Fisheries Co Ltd	Zhoushan Ningtai Ocean Fisheries Co Ltd	Zhoushan Ningtai Ocean Fisheries Co Ltd	Zhoushan Ningtai Ocean Fish	China	Lloyds /NPFC /IMO
412549037	9882621	LU RONG YUAN YU YUN 888	CHN	Rongcheng Rongyuan Fishery Co Ltd	Rongcheng Rongyuan Fishery Co Ltd	Rongcheng Rongyuan Fishery Co Ltd	Rongcheng Rongyuan Fishery Co Ltd	China	Lloyds /IMO
412549038	9882633	LU RONG YUAN YU YUN 999	CHN	Rongcheng Rongyuan Fishery Co Ltd	Rongcheng Rongyuan Fishery Co Ltd	Rongcheng Rongyuan Fishery Co Ltd	Rongcheng Rongyuan Fishery Co Ltd	China	Lloyds /IMO
412336888	9882803	LU RONG YUAN YU YUN 008	CHN	Rongcheng Chishan Ocean Fishery Co Ltd	Rongcheng Chishan Ocean Fishery Co Ltd	Rongcheng Chishan Ocean Fishery Co Ltd	Rongcheng Chishan Ocean Fishery Co Ltd	China	Lloyds /IMO
412440687	9887152	FU YUAN YU YUN 995	CHN	Fujian Pingtan County Ocean Fishery Group Co Ltd	Fujian Pingtan County Ocean Fishery Group Co Ltd	Fujian Pingtan County Ocean Fishery Group Co Ltd	Fujian Pingtan County Ocean Fishery Group Co Ltd	China	Lloyds /IMO
412440754	9887516	FU YUAN YU YUN 699	CHN	Fujian Gangshun Pelagic Fishery Co Ltd	Fujian Gangshun Pelagic Fishery Co Ltd	Fujian Gangshun Pelagic Fishery Co Ltd	Fujian Gangshun Pelagic Fishery Co Ltd	China	Lloyds /IMO
412440688	9887853	FU YUAN YU YUN 997	CHN	Fujian Pingtan County Ocean Fishery Group Co Ltd	Pingtan Marine Enterprise Limited	Fujian Pingtan County Ocean Fishery Group Co Ltd	Fujian Pingtan County Ocean Fishery Group Co Ltd	China	Lloyds /NPFC	Pintan Marine Enterprise Limited
412549032	9893694	NING TAI LENG 5	CHN	Zhoushan Ningtai Ocean Fisheries Co Ltd	Zhoushan Ningtai Ocean Fisheries Co Ltd	Zhoushan Ningtai Ocean Fisheries Co Ltd	Zhoushan Ningtai Ocean Fish	China	Lloyds /NPFC
412440781	9910909	FU YUAN YU YUN 992	CHN	Fujian Pingtan County Ocean Fishery Group Co Ltd	Fujian Pingtan County Ocean Fishery Group Co Ltd	Fujian Pingtan County Ocean Fishery Group Co Ltd	Fujian Pingtan County Ocean Fishery Group Co Ltd	China	IMO
412440836	9920930	FU YUAN YU YUN 878	CHN	Fujian Zhongji Ocean Fishery Co Ltd (Fujian Zhongji Pelagic Fishery Co Ltd)	Fujian Zhongji Ocean Fishery Co Ltd (Fujian Zhongji Pelagic Fishery Co Ltd)	Fujian Zhongji Ocean Fishery Co Ltd (Fujian Zhongji Pelagic Fishery Co Ltd)	Fujian Zhongji Ocean Fishery Co Ltd (Fujian Zhongji Pelagic Fishery Co Ltd)	China	IMO
412440838	9926762	FU YUAN YU YUN 266	CHN	Zhongyu Fujian Fishery Co Ltd	Zhongyu Fujian Fishery Co Ltd	Zhongyu Fujian Fishery Co Ltd	Zhongyu Fujian Fishery Co Ltd	China	Lloyds /IMO
412549361	9930533	HUA XIANG 8	CHN	Rongcheng East China Fisheries Co Ltd	Rongcheng East China Fisheries Co Ltd	Rongcheng East China Fisheries Co Ltd	Rongcheng East China Fisheries Co Ltd	China	IMO
412549349	9931197	LU RONG YUAN YU YUN 668	CHN	Rongcheng Marine Fishery Co Ltd	Rongcheng Marine Fishery Co Ltd	Rongcheng Marine Fishery Co Ltd	Rongcheng Marine Fishery Co Ltd	China	Lloyd's	Rongcheng Marine Fishery Company
412549338	9931202	DA PING YU YUN 99	CHN	Donggang Daping Fishery Group Co Ltd	Donggang Daping Fishery Group Co Ltd	Donggang Daping Fishery Group Co Ltd	Donggang Daping Fishery Group Co Ltd	China	IMO
412699340		FU YUAN YU F88	CHN	Fujian Pingtan Hengli Fishery Co., Ltd.	Fujian Pingtan Hengli Fishery Co., Ltd.	Fujian Pingtan Hengli Fishery Co., Ltd.	Fujian Shihai Fishery Co Ltd	China	China VMS
412420808		NING TAI LENG 1	CHN					China	Lloyd's
412217977	9827308	LIAN RUN 88	CHN	Shao KS	Shao KS	Shao KS	Shao KS	China	Lloyds	Shao KS
412440611	9809318	FUYUANYULENG009	CHN	Xiamen Haixintian Pelagic Fishery Co Ltd	Xiamen Haixintian Pelagic Fishery Co Ltd	Xiamen Haixintian Pelagic Fishery Co Ltd	Xiamen Haixintian Pelagic Fishery Co Ltd	China	IMO
412549096	8779918	HAI LI LENG 6	CHN	Zhoushan Haili Ocean Fisheries Co Ltd	Zhoushan Haili Ocean Fisheries Co Ltd	Zhoushan Haili Ocean Fisheries Co Ltd	Zhoushan Haili Ocean Fisheries Co Ltd	China	IMO
412329641	8684101	LU RONG YUAN YU YUN 168	CHN	Shandong Blue Ocean Fishery	Shandong Blue Ocean Fishery	Shandong Blue Ocean Fishery	Shandong Blue Ocean Fishery	China	Lloyds
412660240	8863496	HAI FENG 823	CHN	China National Fisheries Corporation	China National Agricultural Development Group Company Limited	China National Agricultural Development Group Company Limited	Zhongyu Global Seafood Corporation	China	Lloyds
412440254	8556562	FU YUAN YU LENG 19	CHN	Fujian Wantong Fishery Co Ltd	Fujian Wantong Fishery Co Ltd	Fujian Wantong Fishery Co Ltd	Fujian Wantong Fishery Co Ltd	China	IMO
412549515	9920954	FU YUAN YUN 991	CHN	Fuzhou Honglong Ocean Fishing Company Limited	Fuzhou Honglong Ocean Fishing Company Limited	Fuzhou Honglong Ocean Fishing Company Limited	Fuzhou Honglong Ocean Fishing Company Limited	China	Lloyds
412440653	8571718	FU YUAN YU YUN 998	CHN	Fujian Shihai Fishery Co Ltd	Fujian Shihai Fishery Co Ltd	Fujian Shihai Fishery Co Ltd	Fujian Shihai Fishery Co Ltd	China	IMO
412549499	9920942	FU YUAN YU YUN 877	CHN	Fujian Zhongji Ocean Fishery Co Ltd	Fujian Zhongji Ocean Fishery Co Ltd	Fujian Zhongji Ocean Fishery Co Ltd	Fujian Zhongji Ocean Fishery Co Ltd	China	IMO
412400790	8887985	ZHOUYULENG7	CHN	China National Fisheries Corporation	China National Agricultural Development Group Company Limited	China National Agricultural Development Group Company Limited	Zhoushan Marine Fisheries Company	China	Lloyds
412440515	8549404	FU YUAN YU YUN 65	CHN	Xiamen Yongxun Oceanic Fisheries Development Co Ltd	Xiamen Yongxun Oceanic Fisheries Development Co Ltd	Xiamen Yongxun Oceanic Fisheries Development Co Ltd	Xiamen Yongxun Oceanic Fisheries Development Co Ltd	China	Lloyds /NPFC/IMO
412420155	8786040	ZHE PU YUAN LENG 208	CHN					China	Lloyds /NPFC
412331167	9793442	LU RONG YUAN YU YUN 998	CHN	Rongcheng Marine Fishery Co Ltd	Rongcheng Marine Fishery Co Ltd	Rongcheng Marine Fishery Co Ltd	Rongcheng Marine Fishery Co Ltd	China	Lloyds /IMO
412421078	9829435	ZHONG JU LENG 1	CHN	Zhoushan Zhongju Ocean	Zhoushan Zhongju Ocean	Zhoushan Zhongju Ocean	Zhoushan Zhongju Ocean	China	Lloyds	Zhoushan Zhongju Ocean
412330148	9840362	LU RONG YUAN YU YUN 678	CHN	Rongcheng Rongyuan Fishery Co Ltd	Rongcheng Rongyuan Fishery Co Ltd	Rongcheng Rongyuan Fishery Co Ltd	Rongcheng Rongyuan Fishery Co Ltd	China	Lloyds /IMO
412336831	9882803	LU RONG YUAN YU YUN 008	CHN				Rongcheng Chishan Ocean Fish	China	Lloyds / Marine Traffic /IMO
412440723	9897066	FU YUAN YU YUN 993	CHN	Fuzhou Honglong Ocean Fishing Company Limited	Fuzhou Honglong Ocean Fishing Company Limited	Fuzhou Honglong Ocean Fishing Company Limited	Fuzhou Honglong Ocean Fishing Company Limited	China	Lloyds /NPFC /IMO	Fuzhou Honglong Ocean Fishing Company Limited
412549166	9899258	XIAN WANG 99	CHN	Zhejiang Xingwang Ocean Fisheries Company Limited	Zhejiang Xingwang Ocean Fisheries Company Limited	Zhejiang Xingwang Ocean Fisheries Company Limited	Zhejiang Xingwang Ocean Fisheries Company Limited	China	Lloyds	Zhejiang Xingwang Ocean Fisheries Company Limited
412440835	9920942	FU YUAN YU YUN 877	CHN	Fujian Zhongji Ocean Fishery Co Ltd (Fujian Zhongji Pelagic Fishery Co Ltd)	Fujian Zhongji Ocean Fishery Co Ltd (Fujian Zhongji Pelagic Fishery Co Ltd)	Fujian Zhongji Ocean Fishery Co Ltd (Fujian Zhongji Pelagic Fishery Co Ltd)	Fujian Zhongji Ocean Fishery Co Ltd (Fujian Zhongji Pelagic Fishery Co Ltd)	China	IMO
412440834	9920954	FU YUAN YUN 991	CHN	Fuzhou Honglong Ocean Fishing Company Limited	Fuzhou Honglong Ocean Fishing Company Limited	Fuzhou Honglong Ocean Fishing Company Limited	Fuzhou Honglong Ocean Fishing Company Limited	China	Lloyds /IMO	Fuzhou Honglong Ocean Fishing Company Limited
413312990	9946283	HENG HONG 5	CHN	Zhejiang Henghong Shipping Co Ltd	Zhejiang Henghong Shipping Co Ltd	Zhejiang Henghong Shipping Co Ltd	Zhejiang Henghong Shipping Co Ltd	China	Lloyds /IMO
412549529	8549636	XIAHAILENG2	CHN	Zhoushan Xinhai Fishery Co Ltd	Zhoushan Xinhai Fishery Co Ltd	Zhoushan Xinhai Fishery Co Ltd	Zhoushan Xinhai Fishery Co Ltd	China	Lloyds /IMO
412549527	9961178	LURONGYUANYUYUN898	CHN	Rongcheng Lianhai Fishery Co Ltd	Rongcheng Lianhai Fishery Co Ltd	Rongcheng Lianhai Fishery Co Ltd	Rongcheng Lianhai Fishery Co Ltd	China	Lloyds
412440514	8581971	FU YUAN YU YUN 67	CHN	Fujian Shihai Fishery Co Ltd	Fujian Shihai Fishery Co Ltd	Fujian Shihai Fishery Co Ltd	Fujian Shihai Fishery Co Ltd	China	IMO
412549473	9861275	LU RONG YUAN YU YUN 178	CHN	Rongcheng Marine Fishery Co Ltd	Rongcheng Marine Fishery Co Ltd	Rongcheng Marine Fishery Co Ltd	Rongcheng Marine Fishery Co Ltd	China	IMO
514266000	8214827	MING FENG	KHM	Ningbo Shanglun Shipmanagement Company Limited	Ningbo Shanglun Shipmanagement Company Limited	Ningbo Shanglun Shipmanagement Company Limited		China	Lloyd's	Ningbo Shanglun Shipmanagement Company Limited	2018
515777000	8609292	QIHANG	KHM	For-Shine International Shipping Company Limited	For-Shine International Shipping Company Limited	For-Shine International Shipping Company Limited	Qihang International Shipping Company	China	Lloyd's	For-Shine International Shipping Company Limited
529120000	7302299	WINUNI	KIR	Union Rich Shipping Company Limited	Union Rich Shipping Company Limited	Union Rich Shipping Company Limited		China	Lloyd's	Union Rich Shipping Company Limited	2017
529837000	7726706	WEI LI	KIR	Wei Fong Shipping Company Limited	Wei Fong Shipping Company Limited	Wei Fong Shipping Company Limited		China	Lloyd's	Wei Fong Shipping Company Limited	2017
529781000	8814299	ZHONG XIANG	KIR	Hua Yang International Marine Transportation Company Limited	Hua Yang International Marine Transportation Company Limited	Hua Yang International Marine Transportation Company Limited		China	Lloyd's	Hua Yang International Marine Transportation Company Limited	2018	Alang
529764000	8312655	WEI SHUN	KIR	Wei Fong Shipping Company Limited	Wei Fong Shipping Company Limited	Wei Fong Shipping Company Limited		China	Lloyd's	Wei Fong Shipping Company Limited	2019
529606000	8627309	SHUI JING LING	KIR	Fuzhou Hailing Shipping Company Limited	Fuzhou Hailing Shipping Company Limited	Fuzhou Hailing Shipping Company Limited	Hong Kong Chang Fu Shipping Company Limited	China	Lloyd's	Fuzhou Hailing Shipping Company Limited
529844000	9044358	HESHUN	KIR	Zhoushan Huaxi Pelagic Fishery	Zhoushan Huaxi Pelagic Fishery	Zhoushan Huaxi Pelagic Fishery	Zhoushan Huaxi Pelagic Fishery	China	Lloyd's	Wei Fong Shipping Company Limited
341443000	8420751	HAI FENG 898	KNA	China National Fisheries Corporation	China National Agricultural Development Group Company Limited	China National Agricultural Development Group Company Limited	China Kingdom Shipping Ltd	China	Lloyd's	China National Agricultural Development Group Company Limited	2019
636017709	7726706	WEI LI	LBR	Wei Fong Shipping Company Limited	Wei Fong Shipping Company Limited	Wei Fong Shipping Company Limited		China		-	2017
636017556	8814299	ZHONG XIANG	LBR	Hua Yang International Marine Transportation Company Limited	Hua Yang International Marine Transportation Company Limited	Hua Yang International Marine Transportation Company Limited		China		-	2018	Alang
636012749	8814299	ECUADOR STAR	LBR	Hua Yang International Marine Transportation Company Limited	Hua Yang International Marine Transportation Company Limited	Hua Yang International Marine Transportation Company Limited	Zhong Xiang Shipping Limited	China		Hua Yang International Marine Transportation Company Limited	2018	Alang
636017752	8312655	WEI SHUN	LBR	Wei Fong Shipping Company Limited	Wei Fong Shipping Company Limited	Wei Fong Shipping Company Limited		China		-	2019
636017561	9044358	HESHUN	LBR	Wei Fong Shipping Company Limited	Wei Fong Shipping Company Limited	Wei Fong Shipping Company Limited	He Shun Shipping Limited	China	Lloyd's	Wei Fong Shipping Company Limited
636018227	9064229	WEI NING	LBR	Wei Fong Shipping Company Limited	Wei Fong Shipping Company Limited	Wei Fong Shipping Company Limited	Rei Fong Shipping Limited	China	Lloyds	Wei Fong Shipping Company Limited
636018031	9066485	BAO REEFER	LBR	Shandong Zhonglu Fishery Shipping Company Limited	Shandong Zhonglu Fishery Shipping Company Limited	Shandong Zhonglu Fishery Shipping Company Limited		China	Lloyd's	Shandong Zhonglu Fishery Shipping Company Limited
457009000	8627309	SHUI JING LING	MNG	Fuzhou Hailing Shipping Company Limited	Fuzhou Hailing Shipping Company Limited	Fuzhou Hailing Shipping Company Limited	Hong Kong Chang Fu Shipping Company Limited	China	Lloyd's	Fuzhou Hailing Shipping Company Limited
542156110	8627309	MING TAI LENG	NIU	Fuzhou Hailing Shipping Company Limited	Fuzhou Hailing Shipping Company Limited	Fuzhou Hailing Shipping Company Limited	Hong Kong Chang Fu Shipping Company Limited	China	Lloyd's	Fuzhou Hailing Shipping Company Limited
371295000	7818561	HAI FA	PAN	Greatsources Shipping	Greatsources Shipping	Greatsources Shipping	Greatsources Shipping	China	Lloyds /Balticshipping	Greatsources Shipping	2017	China
370890000	7908770	FORTUNA REEFER	PAN	Shandong Zhonglu Fishery Shipping Company Limited	Shandong Zhonglu Fishery Shipping Company Limited	Shandong Zhonglu Fishery Shipping Company Limited	Kingfishers Shipping Co Ltd	China		-	2018
351776000	8130837	MING HANG	PAN	For-Shine International Shipping Company Limited	For-Shine International Shipping Company Limited	For-Shine International Shipping Company Limited		China	Lloyd's	For-Shine International Shipping Company Limited	2018
371335000	8317356	HAI FENG 628	PAN	China National Fisheries Corporation	China National Agricultural Development Group Company Limited	China National Agricultural Development Group Company Limited	Mexon Shipping Ltd	China		-	2018
372538000	8618865	HUAN YU 1	PAN	Greatsources Shipping Consultants Limited	Greatsources Shipping Consultants Limited	Greatsources Shipping Consultants Limited	Win Ray Investment Group Co	China		-	2018
354461000	8203816	XIN YU 1	PAN	Shandong Jinghai Industrial Group Company Limited	Shandong Shipping Corporation (Shandong Shipping Company Limited)	Shandong Shipping Corporation (Shandong Shipping Company Limited)	Hongkong Runsheng Shipping	China		Shandong Shipping Corporation (Shandong Shipping Company Limited)	2021
352769000	8203816	XUELIN	PAN	Shandong Jinghai Industrial Group Company Limited	Shandong Shipping Corporation (Shandong Shipping Company Limited)	Shandong Shipping Corporation (Shandong Shipping Company Limited)	Hongkong Runsheng Shipping	China		Shandong Shipping Corporation (Shandong Shipping Company Limited)	2021
371565000	8210273	TAI ZING	PAN	Shandong Zhonglu Oceanic Fisheries Company Limited	Shandong State-owned Assets Investment Holdings Company Limited	Shandong State-owned Assets Investment Holdings Company Limited	Shandong Zhonglu Fishery Shipping Company Limited	China	Lloyds	Shandong State-owned Assets Investment Holdings Company Limited	2021
355317000	8301723	ORIENTAL CHILAN	PAN	Kao Sheng Marine S.A.	Kao Sheng Marine S.A.	Kao Sheng Marine S.A.	Kao Sheng Marine S.A.	China	Lloyds	Kao Sheng Marine S.A.	2021
374831000	8312461	ISLAND REEFER	PAN	Deyuan Shipping & Trading Co	Deyuan Shipping & Trading Co	Deyuan Shipping & Trading Co	Pacific Island Reefer Corporation	China	Lloyds/Ship Breaking Platform		2021
372910000	8613920	HAI FENG 638	PAN	China National Fisheries Corporation	China National Agricultural Development Group Company Limited	China National Agricultural Development Group Company Limited	Ever Access Development Limited	China		China National Agriculture Development Group Corporation	2021
371322000	8814237	HAI FENG 895	PAN	Zhongyu Global Seafood Corp	China National Agricultural Development Group Company Limited	China National Agricultural Development Group Company Limited	Yun Feng SA	China	Lloyds/Ship Breaking Platform	China National Agricultural	2021	Alang
353482000	8217116	TAI NING	PAN	Shandong Zhonglu Oceanic Fisheries Company Limited	Shandong State-owned Assets Investment Holdings Company Limited	Shandong State-owned Assets Investment Holdings Company Limited	Shandong Zhonglu Fishery Shipping Company Limited	China	Lloyds	Shandong State-owned Assets Investment Holdings Company Limited	2022	Chittagong
371717000	8422711	HAIFENG698	PAN	China National Fisheries Corporation	China National Agricultural Development Group Company Limited	China National Agricultural Development Group Company Limited		China		China National Agriculture Development Group Corporation	2022	Chittagong
273312280	8422711	KOMETA	PAN	China National Fisheries Corporation	China National Agricultural Development Group Company Limited	China National Agricultural Development Group Company Limited		China		China National Agriculture Development Group Corporation	2022	Chittagong
355720000	8813582	GLOBALMARINER	PAN	Greatsources Shipping Consultants Limited	Greatsources Shipping Consultants Limited	Greatsources Shipping Consultants Limited		China		Greatsources Shipping Consultants Limited	2022	Chittagong
371790000	8421286	KAI DE	PAN	Dalian Nongjin Shipping Company Limited	Dalian Nongjin Shipping Company Limited	Dalian Nongjin Shipping Company Limited	Dalian Nongjin Shipping Company Limited	China	Lloyd's	Dalian Nongjin Shipping Company Limited
374445000	8609292	QIHANG	PAN	For-Shine International Shipping Company Limited	For-Shine International Shipping Company Limited	For-Shine International Shipping Company Limited		China		For-Shine International Shipping Company Limited
351537000	8688755	RUISHENG	PAN	Fortune Sea International Ship Management Company Limited	Fortune Sea International Ship Management Company Limited	Fortune Sea International Ship Management Company Limited	Rui Cheng International Shipping Company	China	Lloyd's	Fortune Sea International Ship Management Company Limited
354716000	8710132	HAI FENG 648	PAN	Pacific Venture Development Limited	Pacific Venture Development Limited	Pacific Venture Development Limited		China		Pacific Venture Development Limited
354469000	8710209	HAI FENG 658	PAN	China National Fisheries Corporation	China National Agricultural Development Group Company Limited	China National Agricultural Development Group Company Limited		China		China National Agriculture Development Group Corporation
351383000	8713562	CHENG HANG	PAN	For-Shine International Shipping Company Limited	For-Shine International Shipping Company Limited	For-Shine International Shipping Company Limited	Chenghang International Shipping Company Limited	China	Lloyds	For-Shine International Shipping Company Limited
354062000	8800236	HAIFENG668	PAN	China National Fisheries Corporation	China National Agricultural Development Group Company Limited	China National Agricultural Development Group Company Limited	First Ocean Development Limited	China		First Ocean Development Limited
371031000	8819691	QIANYUAN	PAN	Chi-Ocean International Shipping Limited	Chi-Ocean International Shipping Limited	Chi-Ocean International Shipping Limited	Brimming Sonic Limited	China	Lloyd's	Chi-Ocean International Shipping Limited
352980811	8860444	SEA FUTURE	PAN	Shandong Zhonglu Oceanic Fisheries Company Limited	Shandong State-owned Assets Investment Holdings Company Limited	Shandong State-owned Assets Investment Holdings Company Limited	Habitat International Corporation	China	Lloyds	Shandong State-owned Assets Investment Holdings Company Limited
372210000	8914221	SEA STAR V	PAN	Shandong Zhonglu Oceanic Fisheries Company Limited	Shandong State-owned Assets Investment Holdings Company Limited	Shandong State-owned Assets Investment Holdings Company Limited	Habitat International Corporation	China	Lloyds	Shandong State-owned Assets Investment Holdings Company Limited
352199000	8919893	SEA TRADER 1	PAN	Shandong Zhonglu Oceanic Fisheries Company Limited	Shandong State-owned Assets Investment Holdings Company Limited	Shandong State-owned Assets Investment Holdings Company Limited	Habitat International Corporation	China	Lloyds	Shandong State-owned Assets Investment Holdings Company Limited
351960000	8921470	MING HANG 5	PAN	For-Shine International Shipping Company Limited	For-Shine International Shipping Company Limited	For-Shine International Shipping Company Limited	Minghang International HKG	China	Lloyd's	For-Shine International Shipping Company Limited
374115000	9009695	SEA GLORY II	PAN	Shandong Zhonglu Oceanic Fisheries Company Limited	Shandong State-owned Assets Investment Holdings Company Limited	Shandong State-owned Assets Investment Holdings Company Limited	Shandong Zhonglu Fishery Shipping Company Limited	China	Lloyds	Shandong State-owned Assets Investment Holdings Company Limited
352440000	9011038	YUN RUN 7	PAN	Fengrun Shipping Company Limited	Fengrun Shipping Company Limited	Fengrun Shipping Company Limited	Max Step Shipping LTD	China	Lloyds /IMO	Fengrun Shipping Company Limited
374610000	9016961	HAIFENG678	PAN	China National Fisheries Corporation	China National Agricultural Development Group Company Limited	China National Agricultural Development Group Company Limited	Rong FU Shipping Limited	China	Lloyd's	China National Agricultural Development Group Company Limited
374610000	9016961	HAIFENG678	PAN	Zhongyu Global Seafood Corporation	Zhongyu Global Seafood Corporation	Zhongyu Global Seafood Corporation		China		Zhongyu Global Seafood Corporation
373039000	9016985	HAI FENG 688	PAN	China National Fisheries Corporation	China National Agricultural Development Group Company Limited	China National Agricultural Development Group Company Limited	Pacific Venture Development Limited	China	Lloyds	China National Agriculture Development Group Corporation
355827000	9019121	HAI FENG 728	PAN	China National Fisheries Corporation	China National Agricultural Development Group Company Limited	China National Agricultural Development Group Company Limited	Mexon Shipping Limited	China	Lloyds	China National Agricultural Development Group Company Limited
356514000	9035084	HAIFENG618	PAN	China National Fisheries Corporation	China National Agricultural Development Group Company Limited	China National Agricultural Development Group Company Limited		China		China National Agriculture Development Group Corporation
356399000	9070137	HE TAI	PAN	Wei Fong Shipping Company Limited	Wei Fong Shipping Company Limited	Wei Fong Shipping Company Limited	Hong Kong Hoi Shun Import & Export Trading Limited	China	Lloyds	Wei Fong Shipping Company Limited
353901000	9097056	HONGYING	PAN	Wan Shun Shipping Company Limited	Wan Shun Shipping Company Limited / Lucky Ocean Shipping Services	Wan Shun Shipping Company Limited		China	Lloyd's / MT	Wan Shun Shipping Company Limited
356065000	9109263	BAOWIN	PAN	Bao Power Shipping Company Limited	Bao Power Shipping Company Limited	Bao Fortune Shipmanagement Company Limited		China		Bao Power Shipping Company Limited
356065000	9109263	SURUGA1	PAN	Bao Power Shipping Company Limited	Bao Power Shipping Company Limited	Bao Fortune Shipmanagement Company Limited		China	Lloyd's	Bao Power Shipping Company Limited
353237000	9128037	MING HANG 7	PAN	For-Shine International Shipping Company Limited	For-Shine International Shipping Company Limited	For-Shine International Shipping Company Limited	Minghang International HKG	China	Lloyds	For-Shine International Shipping Company Limited
374198000	9135169	HAIFENG718	PAN	China National Fisheries Corporation	China National Agricultural Development Group Company Limited	China National Agricultural Development Group Company Limited	China Kingdom Shipping Limited	China		China National Agriculture Development Group Corporation
374723000	9161613	YUNRUN3	PAN	Fengrun Shipping Company Limited	Fengrun Shipping Company Limited	Fengrun Shipping Company Limited		China	Lloyd's	Fengrun Shipping Company Limited
529578000	9161613	YUNRUN3	PAN	Fengrun Shipping Company Limited	Fengrun Shipping Company Limited	Fengrun Shipping Company Limited	Fengrun Shipping Company Limited	China	Lloyd's	Fengrun Shipping Company Limited
353509000	9175274	SEA REEFER	PAN	Shandong Zhonglu Oceanic Fisheries Company Limited	Shandong State-owned Assets Investment Holdings Company Limited	Shandong State-owned Assets Investment Holdings Company Limited	Habitat International Corporation	China	Lloyds	Shandong State-owned Assets Investment Holdings Company Limited
352986180	8789597	HUAXING	PAN	Unknown	Unknown	UNKNOWN		China
370190000	9008639	SEA PEARL 1	PAN	Shandong Zhonglu Oceanic Fisheries Company Limited	Shandong State-owned Assets Investment Holdings Company Limited	Shandong State-owned Assets Investment Holdings Company Limited	Habitat International Corporation	China	Lloyds	Shandong State-owned Assets Investment Holdings Company Limited
667003426	8834421	HENGXING1	SLE	Zhoushan International Shipping Agency Limited	Zhoushan International Shipping Agency Limited	Zhoushan International Shipping Agency Limited		China	Lloyd's	Zhoushan International Shipping Agency Limited	2019	Korea
671918000	8819691	QIANYUAN	TGO	Greatsources Shipping Consultants Limited	Greatsources Shipping Consultants Limited	Greatsources Shipping Consultants Limited	Hong Kong Chen Yu Marine Company Limited	China	Lloyds	Greatsources Shipping Consultants Limited
730151013	8513869	ORIONS	COL	Ocean Trading International S.A.	Seatech International Incorporated	Seatech International Incorporated	Whitby Global Corporation	Columbia	Lloyds	Seatech International Incorporated
212373000	8216722	FORLINE 1	CYP	88 Parsec Limited	88 Parsec Limited	88 Parsec Limited	88 Parsec Limited	Cyprus	Lloyd's	88 Parsec limited
212782000	9076258	FRIO NEREUS	CYP	Acheon Akti Navigation Company Limited	Acheon Akti Navigation Company Limited	Acheon Akti Navigation Company Limited	Oceaniva Maritime Limited	Cyprus	Lloyds	Acheon Akti Navigation Company Limited
341099000	8500630	ATLANTIC LADY	KNA	Belunica Limited	Belunica Limited	Belunica Limited		Cyprus	Lloyd's	Belunica Limited
273419350	8500630	ATLANTIC LADY	RUS	Belunica Limited	Belunica Limited	Belunica Limited	Belunica Limited	Cyprus	Lloyds	Belunica Limited
273384970	8509557	NOVIY SVET	RUS	KD reefers LLC			Liatton Management Limited	Cyprus	Lloyd's
273379740	9076260	FRIO FORWIN	RUS	Coliner Limited				Cyprus
213519000	8669412	ERGUN KARD BALIKCIL1	GEO	MBM LTD	MBM LTD	MBM LTD	MBM LTD	Georgia	IMO
636091012	9152181	SOUTHERN BAY	LBR	Beteiligungsges. Reefer Flottenfunds mbH & Company KG	MPC group of companies	MPC group of companies	Southern Bay Schiffahrtsges. mbH & Comapny KG	Germany	Lloyd's	MPC group of companies
311123000	8410586	SUMMER BAY	BHS	Chartworld Shipping Corporation	Kollakis Group	Kollakis Group	Bay Shipping Corporation	Greece	Lloyds	Kollakis Group
312255000	8620129	FRIO ADRIATIC	BLZ	Lavinia Corporation Limited		Laskaridis Family	Dream Faith S.A.	Greece	Lloyds	Laskaridis Family
441834000	8513039	IRIS	KOR	Lavinia Corporation Limited	Laskaridis Family	Laskaridis Family		Greece		Laskaridis Family
636012261	8801802	FRIO OLYMPIC	LBR	Lavinia Corporation Limited	Laskaridis Family	Laskaridis Family		Greece	Lloyd's	Laskaridis Family
636010125	8916229	ELBRUS	LBR	Arrow Company Limited	Pegasus Ocean Services Limited	Pegasus Ocean Services Limited		Greece		Pegasus Ocean Services Limited
636009737	9014793	FRIO IONIAN	LBR	Lavinia Corporation Limited	Laskaridis Family	Laskaridis Family		Greece	Lloyd's	Laskaridis Family
356962000	9017264	URUGUAY REEFER	PAN	Lavinia Corporation Limited	Laskaridis Family	Laskaridis Family	Diamond Faith S.A.	Greece		-	2017	sank
353982000	8710340	FRIO ATHENS	PAN	Lavinia Corporation Limited	Laskaridis Family	Laskaridis Family	Zeus Marine Ltd	Greece		-	2018
354240000	9017276	TAGANROGSKIY ZALIV	PAN	Lavinia Corporation Limited	Laskaridis Family	Laskaridis Family	Merlin Marine Corporation	Greece	Lloyds	Laskaridis Family	2018
353242000	8517815	OSTROV BERINGA	PAN	Lavinia Corporation Limited	Laskaridis Family	Laskaridis Family	Seajet Overseas S.A.	Greece	Lloyds (dead nov 19)	Laskaridis Family	2019
373897000	8807442	FRIO DOLPHIN	PAN	Lavinia Corporation Limited	Laskaridis Family	Laskaridis Family	Athenian Marine Limited	Greece	Lloyds	Laskaridis Family	2019
357805000	8521830	SKYFROST	PAN	Lavinia Corporation Limited	Laskaridis Family	Laskaridis Family	Berwick Group Limited	Greece		Laskaridis Family	2020
374321000	8513039	IRIS REEFER	PAN	Lavinia Corporation Limited	Laskaridis Family	Laskaridis Family		Greece	Lloyd's	Laskaridis Family
372107000	8801802	FRIO OLYMPIC	PAN	Lavinia Corporation Limited	Laskaridis Family	Laskaridis Family		Greece		Laskaridis Family
354871000	8801814	FRIO OCEANIC	PAN	Baltmed Reefer Services Limited	Laskaridis Family	Laskaridis Family		Greece		Laskaridis Family
371812000	8807662	FRIO POSEIDON	PAN	Lavinia Corporation Limited	Laskaridis Family	Laskaridis Family	Dream Faith S.A.	Greece	Lloyds	Laskaridis Family
351478000	8908076	ATMODA	PAN	Lavinia Corporation Limited	Laskaridis Family	Laskaridis Family		Greece		Laskaridis Family
356609000	8908193	FRIO LAS PALMAS	PAN	Baltmed Reefer Services Limited	Laskaridis Family	Laskaridis Family	Seaborn Honor SA	Greece	Lloyds	Laskaridis Family
374813000	8916229	FRIO MARATHON	PAN	Lavinia Corporation Limited	Laskaridis Family	Laskaridis Family	Sunny Skies Shipping Corporation	Greece	Lloyds	Laskaridis Family
373451000	8916748	ZEFYROS REEFER	PAN	Lavinia Corporation Limited	Laskaridis Family	Laskaridis Family		Greece		Laskaridis Family
356567000	9010785	SHANGHAI REEFER	PAN	Lavinia Corporation Limited	Laskaridis Family	Laskaridis Family		Greece		RMD-L LLC
354811000	9016973	TAGANROGSKIY ZALIV	PAN	Lavinia Corporation Limited	Laskaridis Family	Laskaridis Family	Prime Overseas Investments and Enterprises S.A.	Greece	Lloyds	Laskaridis Family
373039000	9016985	FRIO LASPALMAS 1	PAN	Baltmed Reefer Services Limited	Laskaridis Family	Laskaridis Family	Roseworth Shipping S.A.	Greece	Lloyds	China National Agricultural Development Group Company Limited
357670000	9041540	SARONIC BREEZE	PAN	Lavinia Corporation Limited	Laskaridis Family	Laskaridis Family	Seaview Maritime S.A.	Greece	Lloyds	Laskaridis Family
352256000	9061904	FRIO CANARIAS	PAN	Lavinia Corporation Limited	Laskaridis Family	Laskaridis Family	Daylight Shipping S.A.	Greece	Lloyds	Laskaridis Family
352349000	9073385	FRIO SHINANO	PAN	Baltmed Reefer Services Limited	Laskaridis Family	Laskaridis Family		Greece		Laskaridis Family
352784000	9078282	FRIO ANTWERP	PAN	Lavinia Corporation Limited	Laskaridis Family	Laskaridis Family	Nautilus Shipping & Trading S.A.	Greece	Lloyd's	Laskaridis Family
353981000	9081679	FRIO HELLENIC	PAN	Lavinia Corporation Limited	Laskaridis Family	Laskaridis Family		Greece		Laskaridis Family
374996000	9143752	FRIO GALICIA	PAN	Baltmed Reefer Services Limited	Laskaridis Family	Laskaridis Family	Axelia Maritime SA	Greece	Lloyds	Laskaridis Family
355076000	9151113	PROCYON	PAN	Laskaridis family	Laskaridis Family	Laskaridis Family	Bluemare Maritime SA	Greece	Lloyds /IMO
353946000	9152181	TAGANROGSKIY ZALIV	PAN	Baltmed Reefer Services Limited	Laskaridis Family	Laskaridis Family	Delia Navigation Corporation	Greece	Lloyds	Laskaridis Family
353773000	9172703	FRIO AEGEAN	PAN	Baltmed Reefer Services Limited	Laskaridis Family	Laskaridis Family	Rosse Oceanway SA	Greece	Lloyds	Laskaridis Family
354962000	9172947	FRIO STAR	PAN	Lavinia Corporation Limited	Laskaridis Family	Laskaridis Family	Solmar Shipping SA	Greece	Lloyds	Laskaridis Family
353190000	9181170	INVINCIBLE	PAN	Baltmed Reefer Services Limited	Laskaridis Family	Laskaridis Family	Spingwave Shipping SA	Greece	Lloyds	Laskaridis Family
353306000	9184536	FRIO CHIKUMA	PAN	Baltmed Reefer Services Limited	Laskaridis Family	Laskaridis Family		Greece		Laskaridis Family
357735000	9184548	FRIO MOGAMI	PAN	Baltmed Reefer Services Limited	Laskaridis Family	Laskaridis Family		Greece		Laskaridis Family
354502000	9189873	FRIO IONIAN	PAN	Baltmed Reefer Services Limited	Laskaridis Family	Laskaridis Family	Sea Swan Maritime SA	Greece	Lloyds	Laskaridis Family
354294000	9194921	COOL GIRL	PAN	Lavinia Corporation Limited	Laskaridis Family	Laskaridis Family	Daylight Shipping S.A.	Greece	Lloyds	Laskaridis Family
354929000	9194957	KANO REEFER	PAN	Lavinia Corporation Limited	Laskaridis Family	Laskaridis Family	Marine Growth S.A.	Greece	Lloyds	Laskaridis Family
351336000	9227596	FRIO NAGATO	PAN	Lavinia Corporation Limited	Laskaridis Family	Laskaridis Family		Greece		Laskaridis Family
273215390	8513039	DANIDIN	RUS	Lavinia Corporation Limited	Laskaridis Family	Laskaridis Family	Seaview Maritime S.A.	Greece	Lloyds	Laskaridis Family
273210110	8701040	PAMYATKIROVA	RUS	Baltmed Reefer Services Limited	Laskaridis Family	Laskaridis Family		Greece		Laskaridis Family
273211110	8811675	PAMYATILICHA	RUS	Baltmed Reefer Services Limited	Laskaridis Family	Laskaridis Family		Greece		Laskaridis Family
273398990	9014793	FRIO SAPFIR	RUS	Unknown Owners	Unknown Owners	Laskaridis Family		Greece		Unknown Owners
273557400	9016985	KAPITAN LAZAREV	RUS	Baltmed Reefer Services Limited	Laskaridis Family	Laskaridis Family	Roseworth Shipping S.A.	Greece	Lloyds	Laskaridis Family
273219590	9078282	FRIO ANTWERP	RUS	Lavinia Corporation Limited	Laskaridis Family	Laskaridis Family	Nautilus Shipping & Trading S.A.	Greece	Lloyd's	Laskaridis Family
576711000	8710340	FRIO ATHENS	VUT	Lavinia Corporation Limited	Laskaridis Family	Laskaridis Family	Zeus Marine Ltd	Greece	Lloyd's	Laskaridis Family	2018
576688000	8807442	FRIO DOLPHIN	VUT	Lavinia Corporation Limited	Laskaridis Family	Laskaridis Family		Greece	Lloyd's	Laskaridis Family	2019
576689000	8916748	ZEFYROS	VUT	Lavinia Corporation Limited	Laskaridis Family	Laskaridis Family		Greece
325110000	8028424	DUBREKA	DMA	Sonit Sarl (Societe Sonit Guinee-Sarl)	Sonit Sarl (Societe Sonit Guinee-Sarl)	Sonit Sarl (Societe Sonit Guinee-Sarl)	Sonit Sarl (Societe Sonit Guinee-Sarl)	Guinea	Lloyds	Sonit Sarl (Societe Sonit Guinee-Sarl)
312379000	9145906	GLORIOUS OCEAN	BLZ	Kun Yang Shipping Ltd	Kun Yang Shipping Ltd	Kun Yang Shipping Ltd	Kun Yang Shipping Limited	Hong Kong SAR	Lloyds
412420105	8981341	HAN XING 2	CHN	Shao Jun Han (40%) & Zhuang Hai Zhong (40%) & Ye Guo Guang (20%)	Shao Jun Han (40%) & Zhuang Hai Zhong (40%) & Ye Guo Guang (20%)	Shao Jun Han (40%) & Zhuang Hai Zhong (40%) & Ye Guo Guang (20%)	Shao Jun Han (40%) & Zhuang Hai Zhong (40%) & Ye Guo Guang (20%)	Hong Kong SAR	Lloyds /NPFC	Shao Jun Han (40%) & Zhuang Hai Zhong (40%) & Ye Guo Guang (20%)
325753000	8517358	OCEAN STAR 96	DMA	Hong Kong Hoi Shun Import & Export Trading Limited	Hong Kong Hoi Shun Import & Export Trading Limited	Hong Kong Hoi Shun Import & Export Trading Limited	Hong Kong Hoi Shun Import & Export Trading Limited	Hong Kong SAR	Lloyds (dead may 19)	Hong Kong Hoi Shun Import & Export Trading Limited	2019
325889000	9045950	OCEAN STAR 88	DMA	Hong Kong Hoi Shun Import & Export Trading Limited	Hong Kong Hoi Shun Import & Export Trading Limited	Hong Kong Hoi Shun Import & Export Trading Limited	Hong Kong Hoi Shun Import & Export Trading Limited	Hong Kong SAR	Lloyds	Hong Kong Hoi Shun Import & Export Trading Limited
325700000	9677595	HAIJILI	DMA	Fortunate Ocean International Shipping Limited	Fortunate Ocean International Shipping Limited	Fortunate Ocean International Shipping Limited	Zhoushan Xinhai Fishery Co Ltd	Hong Kong SAR	Lloyds
515183000	8609280	YONG XIANG 8	KHM	Yu Ji Ship Management Company Limited	Yu Ji Ship Management Company Limited	Yu Ji Ship Management Company Limited		Hong Kong SAR	Lloyd's	Yu Ji Ship Management Company Limited	2018
529268000	7929762	HUA JIAN 109	KIR	United Ocean Transportation Limited	United Ocean Transportation Limited	United Ocean Transportation Limited	United Ocean Transportation Limited	Hong Kong SAR	Lloyds	United Ocean Transportation Limited	2018	decommioned or lost
529874000	8214827	MING FENG	KIR	Favour Ship Management Company Limited	Favour Ship Management Company Limited	Favour Ship Management Company Limited	Ming Feng Shipping Co Ltd	Hong Kong SAR	Lloyd's	Favour Ship Management Company Limited	2018
529354000	8421298	HUA JIAN 107	KIR	United Ocean Transportation Limited	United Ocean Transportation Limited	United Ocean Transportation Limited		Hong Kong SAR	Lloyd's	United Ocean Transportation Limited	2021
529101000	7908732	HUA JIAN 107	KIR	United Ocean Transportation Limited	United Ocean Transportation Limited	United Ocean Transportation Limited	United Ocean Transportation Limited	Hong Kong SAR	Lloyds
529346000	8604967	FULL KUO SHIN	KIR	Ever Glory Martitime Company Limited	Ever Glory Martitime Company Limited	Ever Glory Martitime Company Limited	Full Kuo Corportaion	Hong Kong SAR	Lloyds	Ever Glory Martitime Company Limited
341384000	8202226	REINA	KNA	Ocean Trawlers Holding Limited	Ocean Trawlers Holding Limited	Ocean Trawlers Holding Limited	Rainbow Reefers Limited	Hong Kong SAR	Lloyd's	Ocean Trawlers Holding Limited	2019
636017010	8517358	NOVA STELLA	LBR	Hong Kong Hoi Shun Import & Export Trading Limited	Hong Kong Hoi Shun Import & Export Trading Limited	Hong Kong Hoi Shun Import & Export Trading Limited	Hong Kong Hoi Shun Import & Export Trading Limited	Hong Kong SAR		-	2019
636017561	9044358	ZHONGZHOU1	LBR	Zhoushan Huaxi Pelagic Fishery	Zhoushan Huaxi Pelagic Fishery	Zhoushan Huaxi Pelagic Fishery		Hong Kong SAR		Unknown Owners
214182700	8517346	OCEAN STAR 98	MDA	Hong Kong Hoi Shun Import	Hong Kong Hoi Shun Import	Hong Kong Hoi Shun Import	Hong Kong Hoi Shun Import	Hong Kong SAR	Lloyds /Shipbreaking Platform	Hong Kong Hoi Shun Import	2019	Chittagong
544163120	8822583	YUN RUN 8	NRU	Fenghui Shipping Limited	Fenghui Shipping Limited	Fenghui Shipping Limited	Fenghui Shipping Limited	Hong Kong SAR	Lloyds
374407000	8408870	YONG HANG 9	PAN	Yu Ji Ship Management Company Limited	Yu Ji Ship Management Company Limited	Yu Ji Ship Management Company Limited	Yu Ji Ship Management Company Limited	Hong Kong SAR	Lloyds	Yu Ji Ship Management Company Limited	2018
374612000	8410586	YONG XIANG 7	PAN	Yu Ji Ship Management Company Limited	Yu Ji Ship Management Company Limited	Yu Ji Ship Management Company Limited	Yongxiang Hong Kong Company Limited	Hong Kong SAR	Lloyd's	Yu Ji Ship Management Company Limited	2018	Chittagong
374410000	8609280	YONG XIANG 8	PAN	Yu Ji Ship Management Company Limited	Yu Ji Ship Management Company Limited	Yu Ji Ship Management Company Limited		Hong Kong SAR		-	2018
371719000	8319031	DAFENGMARINER	PAN	Hongkong He Yue Shipping Limited	Hongkong He Yue Shipping Limited	Hongkong He Yue Shipping Limited		Hong Kong SAR	Lloyd's	Hongkong He Yue Shipping Limited	2021	Bangladesh
372387000	8421298	HUA JIAN 107	PAN	United Ocean Transportation Limited	United Ocean Transportation Limited	United Ocean Transportation Limited	United Ocean Ship Management Limited	Hong Kong SAR	Lloyds	United Ocean Transportation Limited	2021
357172000	9067128	YONG HANG 3	PAN				Yonghang International Shipping Company Limited	Hong Kong SAR	Lloyds	Yonghang International Shipping Company Limited	2023	Alang
372886000	8976841	CHANG SHUN I	PAN	Dalian Chain Star Ship Management Company Limited	Dalian Chain Star Ship Management Company Limited	Dalian Chain Star Ship Management Company Limited	Chang Shun Shipping Company Limited	Hong Kong SAR	Lloyds	Dalian Chain Star Ship Management Company Limited	LOST
372033000	8214645	SHUN HANG	PAN				Shunhang International Shipping Company Limited	Hong Kong SAR	Lloyds	Shunhang International Shipping Company Limited
351527000	8217104	OCEANMARINER	PAN	Hongkong He Yue Shipping Limited	Hongkong He Yue Shipping Limited	Hongkong He Yue Shipping Limited		Hong Kong SAR		Hongkong He Yue Shipping Limited
370981000	8223488	ANGEL1	PAN	Hong Kong (Liaoyu Group) Company Limited	Hong Kong (Liaoyu Group) Company Limited	Hong Kong (Liaoyu Group) Company Limited		Hong Kong SAR		Hong Kong (Liaoyu Group) Company Limited
371718984	8319031	DAFENG MARINER	PAN	Hongkong He Yue Shipping Limited	Hongkong He Yue Shipping Limited	Hongkong He Yue Shipping Limited		Hong Kong SAR	Lloyd's	Hongkong He Yue Shipping Limited
356189578	8323599	YUNG DA FA 102	PAN	Long Capital International LTD	Long Capital International LTD	Long Capital International LTD	Long Capital International LTD	Hong Kong SAR	Lloyds /IMO	Long Capital International LTD
372768000	8604967	FULL KUO SHIN	PAN	Ever Glory Martitime Company Limited	Ever Glory Martitime Company Limited	Ever Glory Martitime Company Limited	Full Kuo Corportaion	Hong Kong SAR	Lloyds	Ever Glory Martitime Company Limited
357497000	8804244	TAIJI	PAN	Hong Kong (Liaoyu Group) Company Limited	Hong Kong (Liaoyu Group) Company Limited	Hong Kong (Liaoyu Group) Company Limited		Hong Kong SAR		Hong Kong (Liaoyu Group) Company Limited
351020000	8816156	SHUN ZE LENG 6	PAN	Hong Kong Tian Cheng International Ship Management Company Limited	Hong Kong Tian Cheng International Ship Management Company Limited	Hong Kong Tian Cheng International Ship Management Company Limited	HongKong Shunze International Shipping Company Limited	Hong Kong SAR	Lloyds	Hong Kong Tian Cheng International Ship Management Company Limited
351543000	8904068	LIAOYU REEFER 1	PAN	Hong Kong (Liaoyu Group) Company Limited	Hong Kong (Liaoyu Group) Company Limited	Hong Kong (Liaoyu Group) Company Limited	Hong Kong Ever Ocean Shipping Company Limited	Hong Kong SAR	Lloyds	Hong Kong (Liaoyu Group) Company Limited
353786000	8907888	ZHONG FU HAO 111	PAN	Fuwantong Ocean Shipping Company Limited	Fuwantong Ocean Shipping Company Limited	Fuwantong Ocean Shipping Company Limited	Fuwantong Ocean Shipping Company Limited	Hong Kong SAR	Lloyds	Fuwantong Ocean Shipping Company Limited
352001673	9045948	OCEAN STAR 86	PAN	Hong Kong Hoi Shun Import & Export Trading Limited	Hong Kong Hoi Shun Import & Export Trading Limited	Hong Kong Hoi Shun Import & Export Trading Limited	Hong Kong Hoi Shun Import & Export Trading Limited	Hong Kong SAR	Lloyds	Hong Kong Hoi Shun Import & Export Trading Limited
357433000	9066485	BAO REEFER	PAN	Bao Fortune Shipping (HK) Group Company Limited	Bao Fortune Shipping (HK) Group Company Limited	Bao Fortune Shipping (HK) Group Company Limited	Bao Act Shipping Company Limited	Hong Kong SAR	Lloyds	Bao Fortune Shipping (HK) Group Company Limited
373381000	9105293	FUTAGAMI	PAN				Hongkong LHF Pelagic Company Limited	Hong Kong SAR	Lloyds
374173000	9586332	HANXING	PAN	Shun Xin Shipping Hongkong Company	Shun Xin Shipping Hongkong Company	Hong Kong	Shao Jun Han	Hong Kong SAR	Lloyd's / MT	Shun Xin Shipping Hongkong Company
352182000	9677595	HAIJILI	PAN	Fortunate Ocean International Shipping Limited	Fortunate Ocean International Shipping Limited	Fortunate Ocean International Shipping Limited	Zhou Shan Xinhai Fishery Company Limited	Hong Kong SAR	Lloyds	Fortunate Ocean International Shipping Limited
370686000	8822583	YUN RUN 8	PAN	Fenghui Shipping Limited	Fenghui Shipping Limited	Fenghui Shipping Limited	Fenghui Shipping Limited	Hong Kong SAR	Lloyds
671035100	7908732	HUA JIAN 107	TGO				China Dragon Shipping Limited	Hong Kong SAR	Lloyd's
231792000	8920983	AURIGA	FRO	H/f Samherji	H/f Samherji	H/f Samherji	Sp/f Harengus	Iceland	Lloyds	H/f Samherji
341891000	8920983	HARENGUS	KNA	H/f Samherji	H/f Samherji	H/f Samherji	Ditalo Shipping	Iceland	Lloyds	H/f Samherji
257315000	9323089	SVARTFOSS	NOR	Eimskip Island Ehf	Hf Eimskipafelag Islands	Hf Eimskipafelag Islands	Frost Line Limited	Iceland	Lloyds	Hf Eimskipafelag Islands
422733000	7917458	KOOSHA3	IRN	GH. Ghalandari	GH. Ghalandari	GH. Ghalandari		Iran	Lloyd's	GH. Ghalandari
306883000	9797656	ORANGE FROST	CUW	Sugahara Kisen Company Limited	Sugahara Kisen Company Limited	Sugahara Kisen Company Limited	Prosper Sunwaito S.A.	Japan	Lloyds	Sugahara Kisen Company Limited
431201000	8710728	TAISEIMARU15	JPN	Taiseimaru Kaiun Kaisha Limited	Taiseimaru Kaiun Kaisha Limited	Taiseimaru Kaiun Kaisha Limited		Japan		Taiseimaru Kaiun Kaisha Limited
431678000	9086758	TAISEIMARU24	JPN	Taiseimaru Kaiun Kaisha Limited	Taiseimaru Kaiun Kaisha Limited	Taiseimaru Kaiun Kaisha Limited		Japan		Taiseimaru Kaiun Kaisha Limited
431263000	9746827	GOUTA MARU	JPN	Toei Reefer Line Limited	Toei Reefer Line Limited	Toei Reefer Line Limited		Japan		Toei Reefer Line Limited
431793000	9788772	KENTA MARU	JPN	Toei Reefer Line Limited	Toei Reefer Line Limited	Toei Reefer Line Limited	Toei Reefer Limited	Japan	Lloyds	Toei Reefer Line Limited
636008972	8911102	TRITON REEFER	LBR	Nippon Yusen Kabushiki Kaisha (NYK Line) (Nippon Yusen Kaisha)	Nippon Yusen Kabushiki Kaisha (NYK Line) (Nippon Yusen Kaisha)	Nippon Yusen Kabushiki Kaisha (NYK Line) (Nippon Yusen Kaisha)	Trident Eagle Incorporated	Japan	Lloyds	Nippon Yusen Kabushiki Kaisha (NYK Line) (Nippon Yusen Kaisha)
636017161	9071583	MEITA MARU	LBR	Toei Reefer Line Limited	Toei Reefer Line Limited	Toei Reefer Line Limited	Panama TRL S.A.	Japan		Toei Reefer Line Limited
636017301	9105293	FUTAGAMI	LBR	Kobe Shipping Company Limited	Kobe Shipping Company Limited	Kobe Shipping Company Limited		Japan	Lloyd's	Kobe Shipping Company Limited
636017468	9128764	TENHOMARU	LBR	Hayama Shipping Limited (Hayama Senpaku KK)	Hayama Shipping Limited (Hayama Senpaku KK)	Hayama Shipping Limited (Hayama Senpaku KK)		Japan		Hayama Shipping Limited (Hayama Senpaku KK)
636017275	9140097	VICTORIA2	LBR	Kobe Shipping Company Limited	Kobe Shipping Company Limited	Kobe Shipping Company Limited		Japan		Kobe Shipping Company Limited
636017396	9459591	TAIHOMARU	LBR	Hayama Shipping Limited (Hayama Senpaku KK)	Hayama Shipping Limited (Hayama Senpaku KK)	Hayama Shipping Limited (Hayama Senpaku KK)		Japan		Hayama Shipping Limited (Hayama Senpaku KK)
636017162	9620384	GENTA MARU	LBR	Toei Reefer Line Limited	Toei Reefer Line Limited	Toei Reefer Line Limited	Panama TRL S.A.	Japan
636017108	9666493	CHIKUMA	LBR	Sanwa Shoun Company Limited	Sanwa Shoun Company Limited	Sanwa Shoun Company Limited	Oceanwide Shipping S.A.	Japan	Lloyd's	Sanwa Shoun Company Limited
356878000	8318659	SHIN HANG 6	PAN	Dalian Transquare-line Intl	Kantoh Kaiun Company Limited	Kantoh Kaiun Company Limited	Shinhang Reefer Shpg Co Ltd	Japan	Lloyd's	Kantoh Kaiun Company Limited	2018
357788000	8808252	VICTORIA168	PAN	Kyoei Kaiun Kaisha Limited	Kyoei Kaiun Kaisha Limited	Kyoei Kaiun Kaisha Limited		Japan	Lloyd's	Kyoei Kaiun Kaisha Limited
355802000	9015838	NEWTAKATSUKI	PAN	Kyoei Kaiun Kaisha Limited	Kyoei Kaiun Kaisha Limited	Kyoei Kaiun Kaisha Limited		Japan		Kyoei Kaiun Kaisha Limited
372047000	9071583	MEITA MARU	PAN	Toei Reefer Line Limited	Toei Reefer Line Limited	Toei Reefer Line Limited	Panama TRL S.A.	Japan	Lloyd's	Toei Reefer Line Limited
372907000	9128764	TENHO MARU	PAN	Hayama Shipping Limited (Hayama Senpaku KK)	Hayama Shipping Limited (Hayama Senpaku KK)	Hayama Shipping Limited (Hayama Senpaku KK)	Princess Line S.A.	Japan	Lloyds	Hayama Shipping Limited (Hayama Senpaku KK)
374906000	9140281	SHINFUJI	PAN	Kyoei Kaiun Kaisha Limited	Kyoei Kaiun Kaisha Limited	Kyoei Kaiun Kaisha Limited		Japan		Kyoei Kaiun Kaisha Limited
353185000	9145920	KURIKOMA	PAN	Toei Reefer Line Limited	Toei Reefer Line Limited	Toei Reefer Line Limited		Japan		Toei Reefer Line Limited
372770000	9170963	AMAGI	PAN	Kyoei Kaiun Kaisha Limited	Kyoei Kaiun Kaisha Limited	Kyoei Kaiun Kaisha Limited	New Power Ship S.A.	Japan	Lloyd's	Kyoei Kaiun Kaisha Limited
356517000	9172698	ASIAN COSMOS	PAN	Kyoei Kaiun Kaisha Limited	Kyoei Kaiun Kaisha Limited	Kyoei Kaiun Kaisha Limited		Japan	Lloyd's	Kyoei Kaiun Kaisha Limited
355168000	9186936	SHIN IZU	PAN	Kyoei Kaiun Kaisha Limited	Kyoei Kaiun Kaisha Limited	Kyoei Kaiun Kaisha Limited	Sea Road Line Incorporated	Japan	Lloyds	Kyoei Kaiun Kaisha Limited
352894000	9278612	TUNA QUEEN	PAN	Alavanca Company Limited	Alavanca Company Limited	Shinko Kaiun Company Limited		Japan		Alavanca Company Limited
374244000	9293313	HIKARI 1	PAN	Kyoei Kaiun Kaisha Limited	Kyoei Kaiun Kaisha Limited	Kyoei Kaiun Kaisha Limited		Japan	Lloyd's	Kyoei Kaiun Kaisha Limited
352241000	9314612	TUNA PRINCESS	PAN	Yamane Sangyo K.K	Yamane Sangyo K.K.	Yamane Sangyo K.K.	Star Navigation S.A.	Japan		Shinko Kaiun Company Limited
374762000	9453418	LADY TUNA	PAN	Shinko Kaiun Company Limited	Shinko Kaiun Company Limited	Shinko Kaiun Company Limited		Japan		Shinko Kaiun Company Limited
356203000	9459591	TAIHOMARU	PAN	Hayama Shipping Limited (Hayama Senpaku KK)	Hayama Shipping Limited (Hayama Senpaku KK)	Hayama Shipping Limited (Hayama Senpaku KK)	Princess Line S.A.	Japan	Lloyds	Hayama Shipping Limited (Hayama Senpaku KK)
374888000	9620384	GENTA MARU	PAN	Toei Reefer Line Limited	Toei Reefer Line Limited	Toei Reefer Line Limited	Panama TRL S.A.	Japan	Lloyds	Toei Reefer Line Limited
370599000	9666481	IBUKI	PAN	Yamane Sangyo K.K	Yamane Sangyo K.K.	Yamane Sangyo K.K.	Star Navigation S.A.	Japan		Shinko Kaiun Company Limited
371500000	9666493	CHIKUMA	PAN	Sanwa Shoun Company Limited	Sanwa Shoun Company Limited	Sanwa Shoun Company Limited	Oceanwide Shipping S.A.	Japan	Lloyds	Sanwa Shoun Company Limited
355739000	9819923	HARIMA	PAN	Shinko Kaiun Company Limited	Shinko Kaiun Company Limited	Shinko Kaiun Company Limited	Wang Tat Corporation Private Limited	Japan	Lloyds	Shinko Kaiun Company Limited
354424000	9851581	YACHIYO	PAN	Yamane Sangyo K.K	Yamane Sangyo K.K.	Yamane Sangyo K.K.	Star Navigation S.A.	Japan	Lloyds	Shinko Kaiun Company Limited
273352700	9004358	CORONA REEFER	RUS	Hoei Shosen Y.K.	Hoei Shosen Y.K.	Hoei Shosen Y.K.		Japan	Lloyd's	Hoei Shosen Y.K.
273356760	9054858	HATSUKARI	RUS	Atlas Marine Company Limited	Atlas Marine Company Limited	Atlas Marine Company Limited		Japan		Atlas Marine Company Limited
563418000	9666508	CHITOSE	SGP	Shinko Kaiun Company Limited	Shinko Kaiun Company Limited	Shinko Kaiun Company Limited		Japan		Shinko Kaiun Company Limited
577169000	8710728	TAISEIMARU15	VUT	Taiseimaru Kaiun Kaisha Limited	Taiseimaru Kaiun Kaisha Limited	Taiseimaru Kaiun Kaisha Limited		Japan
576397000	8909680	KAIHO MARU	VUT	Hayama Shipping Limited (Hayama Senpaku KK)	Hayama Shipping Limited (Hayama Senpaku KK)	Hayama Shipping Limited (Hayama Senpaku KK)		Japan	Lloyd's	Hayama Shipping Limited (Hayama Senpaku KK)
576285000	9003158	HOUTA MARU	VUT	Toei Reefer Line Limited	Toei Reefer Line Limited	Toei Reefer Line Limited	Panama TRL S.A.	Japan
576419000	9071583	MEITA MARU	VUT	Toei Reefer Line Limited	Toei Reefer Line Limited	Toei Reefer Line Limited	Panama TRL S.A.	Japan	Lloyd's	Toei Reefer Line Limited
576687000	9105293	FUTAGAMI	VUT	Kobe Shipping Company Limited	Kobe Shipping Company Limited	Kobe Shipping Company Limited		Japan	Lloyd's	Kobe Shipping Company Limited
576414000	9128764	TENHOMARU	VUT	Hayama Shipping Limited (Hayama Senpaku KK)	Hayama Shipping Limited (Hayama Senpaku KK)	Hayama Shipping Limited (Hayama Senpaku KK)		Japan	Lloyd's	Hayama Shipping Limited (Hayama Senpaku KK)
576276000	9140281	SHINFUJI	VUT	Kyoei Kaiun Kaisha Limited	Kyoei Kaiun Kaisha Limited	Kyoei Kaiun Kaisha Limited		Japan	Lloyd's	Kyoei Kaiun Kaisha Limited
576277000	9186936	SHINIZU	VUT	Kyoei Kaiun Kaisha Limited	Kyoei Kaiun Kaisha Limited	Kyoei Kaiun Kaisha Limited		Japan	Lloyd's	Kyoei Kaiun Kaisha Limited
576732000	9194892	SHOTAMARU	VUT	Toei Reefer Line Limited	Toei Reefer Line Limited	Toei Reefer Line Limited		Japan	Lloyd's	Toei Reefer Line Limited
576139000	9314612	TUNA PRINCESS	VUT	Yamane Sangyo K.K	Yamane Sangyo K.K.	Yamane Sangyo K.K.	Star Navigation S.A.	Japan		Shinko Kaiun Company Limited
576107000	9453418	LADY TUNA	VUT	Shinko Kaiun Company Limited	Shinko Kaiun Company Limited	Shinko Kaiun Company Limited		Japan	Lloyd's	Shinko Kaiun Company Limited
577077000	9459591	TAIHOMARU	VUT	Hayama Shipping Limited (Hayama Senpaku KK)	Hayama Shipping Limited (Hayama Senpaku KK)	Hayama Shipping Limited (Hayama Senpaku KK)		Japan	Lloyd's	Hayama Shipping Limited (Hayama Senpaku KK)
576328000	9620384	GENTA MARU	VUT	Toei Reefer Line Limited	Toei Reefer Line Limited	Toei Reefer Line Limited	Panama TRL S.A.	Japan	Lloyd's	Toei Reefer Line Limited
577122000	9666481	IBUKI	VUT	Yamane Sangyo K.K	Yamane Sangyo K.K.	Shinko Kaiun Company Limited	Star Navigation S.A.	Japan	Lloyd's	Shinko Kaiun Company Limited
577132000	9666493	CHIKUMA	VUT	Sanwa Shoun Company Limited	Sanwa Shoun Company Limited	Sanwa Shoun Company Limited	Oceanwide Shipping S.A.	Japan	Lloyd's	Sanwa Shoun Company Limited
273398570	8860468	POMOR	RUS	Loran Company Limited?	A/O Kazakhrybflot?	A/O Kazakhrybflot		Kazakhstan	Lloyd's	A/O Kazakhrybflot?
273415570	8408258	ANTARES	RUS	Nordic Reefers Limited	Nordic Reefers Limited	Nordic Reefers Limited	Nordic Reefers Limited	Lativa	Lloyds	Nordic Reefers Limited
616885000	8210285	SOLARTE	COM	Baltlanta Joint Stock Company (JSC / UAB)	Baltlanta Joint Stock Company (JSC / UAB)	Baltlanta Joint Stock Company (JSC / UAB)	Mass Brighter Limited	Lithuania		Baltlanta Joint Stock Company (JSC / UAB)
341844000	8880511	AMATHUS	KNA	Garani Investements Limited	Garani Investments Limited	Garani Invetsments Limited	Garani Investments Limited	Lithuania	Lloyds	Garani Investments Limited	2017
277312000	8806242	ANDROMEDA	LTU	Limarko Shipping Company AB	Limarko Shipping Company AB	Limarko Shipping Company AB	Limarko Shipping Company AB	Lithuania	Lloyds	Limarko Shipping Company AB
277571000	8920983	HARENGUS	LTU	Limarko Shipping Company AB	Limarko Shipping Company AB	Limarko Shipping Company AB	Limarko Shipping Company AB	Lithuania	Lloyds	Limarko Shipping Company AB
277327000	9009683	LIBRA	LTU	Limarko Shipping Company AB	Limarko Shipping Company AB	Limarko Shipping Company AB		Lithuania		Limarko Shipping Company AB
277348000	9047257	CAPELLA	LTU	Limarko Shipping Company AB	Limarko Shipping Company AB	Limarko Shipping Company AB	Limarko Shipping Company AB	Lithuania		Limarko Shipping Company AB
277397000	9047269	CASSIOPEA	LTU	Limarko Shipping Company AB	Limarko Shipping Company AB	Limarko Shipping Company AB		Lithuania		Limarko Shipping Company AB
533000333	7920728	KHAYANG333	MYS	Kha Yang Marine Sdn. Bhd	Kha Yang Marine Sdn. Bhd	Kha Yang Marine Sdn. Bhd		Malaysia	IOTC	-
357832000	9158537	YONG XIANG 9	PAN	East Maritime Services Company Limited	East Maritime Sevices Company Limited	East Maritime Services Company Limited	Yongxiang Shipping International Company Limited	Malaysia	Lloyds	East Maritime Services Company Limited
354003000	9189885	SHEN JU	PAN	East Maritime Services Company Limited	East Maritime Sevices Company Limited	East Maritime Services Company Limited	Yongxiang Shipping International Company Limited	Malaysia	Lloyds	East Maritime Services Company Limited
212856000	9140968	ALMA	CYP	Overseas Progress Company Limited	Yustat Investment Limited	Yustat Investment Limited	Armidia Shipping Company Limited	Malta	Lloyds	Yustat Investment Limited
212857000	9140970	BELBEK	CYP	Overseas Progress Company Limited	Yustat Investment Limited	Yustat Investment Limited	Salonia Maritime Company Limited	Malta	Lloyd's	Yustat Investment Limited
356728000	9035072	DONREEFER	PAN	Overseas Progress Company Limited	Yustat Investment Limited	Yustat Investment Limited	Seascape Marine S.A.	Malta	Lloyds	Yustat Investment Limited
370115000	9045156	NESTOSREEFER	PAN	Overseas Progress Company Limited	Yustat Investment Limited	Yustat Investment Limited	Navigation Shield S.A.	Malta	Lloyds	Yustat Investment Limited
352351000	9072824	AVUNDA REEFER	PAN	Overseas Progress Company Limited	Yustat Investment Limited	Yustat Investment Limited	Lilium Shipping S.A.	Malta	Lloyds	Yustat Invetsment Limited
356889000	9136890	ANGARA	PAN	Yustat Group Limited	Yustat Investment Limited	Yustat Investment Limited	Angara Shipping Limited	Malta	Lloyd's	Yustat Investment Limited
355199000	9142289	SALGIR	PAN	Yustat Group Limited	Yustat Investment Limited	Yustat Investment Limited	Salgir Shipping Limited	Malta	Lloyds	Yustat Investment Limited
355295000	9174701	MARTA REEFER	PAN	Overseas Progress Company Limited	Yustat Investment Limited	Yustat Investment Limited	Faro Navigation Corporation	Malta	Lloyds	Yustat Investment Limited
351336000	9227596	WINDRAY REEFER	PAN	Overseas Progress Company Limited	Yustat Investment Limited	Yustat Investment Limited	Renils Navigation SA	Malta	Lloyds	Yustat Investment Limited
514298000	8224432	MING HANG 8	KHM	Unknown	Unknown	Minghang International Shipping Company Limited		Marshall Islands			2019
341464000	8817186	ATLANTIC REEFER	KNA	Atlantic Reefer Company Limited	Atlantic Reefer Company Limited	Atlantic Reefer Company Limited	Atlantic Reefer Company Limited	Marshall Islands	Lloyds	Atlantic Reefer Company Limited
273393960	8817186	REEFER	RUS	Atlantic Reefer Company Limited	Atlantic Reefer Company Limited	Atlantic Reefer Company Limited	Atlantic Reefer Company Limited	Marshall Islands	Lloyds	Atlantic Reefer Company Limited
306826000	9047245	LAGOON PHOENIX	ANT	Triton Schiffahrts GmbH & Company KG	Seatrade Holding B.V.	Seatrade Holding B.V.	Schiffahrtsgesellschaft Lagoon Phoenix	Netherlands	Lloyds	Seatrade Holding B.V.
308765000	8517346	TAMA HOPE	BHS	Seatrade Groningen B.V.	Seatrade Holding B.V.	Seatrade Holding B.V.	Tama Hope Shipping Company Limited	Netherlands	Lloyds	Seatrade Holding B.V.	2019	Chittagong
311001171	8514784	NOVA ZEELANDIA	BHS	Seatrade Parterships B.V.	Seatrade Holding B.V.	Seatrade Holding B.V.	Nova Shipping Company NV	Netherlands	Lloyds	Seatrade Holding B.V.
311001116	9019640	RUNAWAY BAY	BHS	Seatrade Groningen B.V.	Seatrade Holding B.V.	Seatrade Holding B.V.	Runaway Bay Shipping Company B.V.	Netherlands	Lloyds	Seatrade Holding B.V.
311000682	9120205	SIERRA LARA	BHS	Seatrade Groningen B.V.	Seatrade Holding B.V.	Seatrade Holding B.V.	Centauri Partners Limited	Netherlands	Lloyd's	Seatrade Holding B.V.
311000709	9135822	SIERRA LEYRE	BHS	Seatrade Groningen B.V.	Seatrade Holding B.V.	Seatrade Holding B.V.	Sierra Leyre Shipping Company N.V.	Netherlands	Lloyd's	Seatrade Holding B.V.
311000712	9795969	ORANGE SPIRIT	BHS	Seatrade Groningen B.V.	Seatrade Holding B.V.	Seatrade Holding B.V.	Orange Sun Shipping Company N.V.	Netherlands	Lloyds	Seatrade Holding B.V.
311000713	9795971	ORANGE SEA	BHS	Seatrade Groningen B.V.	Seatrade Holding B.V.	Seatrade Holding B.V.	Orange Sea Shipping Cpmapny N.V.	Netherlands	Lloyds	Seatrade Holding B.V.
306497000	8514784	NOVA ZEELANDIA	CUW	Seatrade Groningen B.V.	Seatrade Holding B.V.	Seatrade Holding B.V.	Zeerederij Holland-Limburg B.V.	Netherlands	Lloyds	Seatrade Holding B.V.
306752000	8813635	NOVAFLORIDA	CUW	Seatrade Groningen B.V.	Seatrade Holding B.V.	Seatrade Holding B.V.	Procyon Partners Limited	Netherlands		Nova Florida Shipping Company B.V.
306137000	9014444	PRINCE OF SEAS	CUW	Seatrade Groningen B.V.	Seatrade Holding B.V.	Seatrade Holding B.V.	Centauri Partners Limited	Netherlands	Lloyd's	Seatrade Holding B.V.
306139000	9045168	WATERPHOENIX	CUW	Seatrade Groningen B.V.	Seatrade Holding B.V.	Seatrade Holding B.V.	Centauri Partners Limited	Netherlands	Lloyd's	Seatrade Holding B.V.
306140000	9047245	LAGOON PHOENIX	CUW	Seatrade Groningen B.V.	Seatrade Holding B.V.	Seatrade Holding B.V.	Yellow Shipping Company N.V.	Netherlands	Lloyds	Seatrade Holding B.V.
306872000	9120217	SIERRA LOBA	CUW	Seatrade Groningen B.V.	Seatrade Holding B.V.	Seatrade Holding B.V.		Netherlands	Lloyd's	Seatrade Holding B.V.
306125000	9795983	ORANGE STREAM	CUW	Seatrade Groningen B.V.	Seatrade Holding B.V.	Seatrade Holding B.V.	Orange Stream Shipping Company N.V.	Netherlands	Lloyds	Seatrade Holding B.V.
306124000	9795995	ORANGE STRAIT	CUW	Seatrade Groningen B.V.	Seatrade Holding B.V.	Seatrade Holding B.V.	Orange Storm Shipping Company N.V.	Netherlands	Lloyd's	Seatrade Holding B.V.
	9014444	PRINCE OF SEAS	DEU	Triton Schiffahrts GmbH & Company KG	Seatrade Holding B.V.	Seatrade Holding B.V.		Netherlands	Lloyd's	Seatrade Holding B.V.
636013153	8911085	WHITNEYBAY	LBR	Seatrade Groningen B.V.	Seatrade Holding B.V.	Seatrade Holding B.V.		Netherlands
636013651	8920141	FUJIBAY	LBR	Seatrade Groningen B.V.	Seatrade Holding B.V.	Seatrade Holding B.V.		Netherlands		Seatrade Holding B.V.
636013146	9019652	ACONCAGUABAY	LBR	Seatrade Groningen B.V.	Seatrade Holding B.V.	Seatrade Holding B.V.		Netherlands		Seatrade Holding B.V.
636018499	9047245	LAGOON PHOENIX	LBR	Seatrade Groningen B.V.	Seatrade Holding B.V.	Seatrade Holding B.V.	Centauri Partners Limited	Netherlands	Lloyd's	Seatrade Holding B.V.
273432340	8514784	NOVA ZEELANDIA	RUS	Seatrade Groningen B.V.	Seatrade Holding B.V.	Seatrade Holding B.V.	Nova Shipping LLC	Netherlands	Lloyds	Seatrade Holding B.V.
273824020	8857796	NIKOLAYKASATKIN	RUS	Triton Schiffahrts GmbH & Company KG	Seatrade Holding B.V.	Seatrade Holding B.V.		Netherlands	Lloyd's	Seatrade Holding B.V.
273383370	9019640	RUNAWAY BAY	RUS	Seatrade Groningen B.V.	Seatrade Holding B.V.	Seatrade Holding B.V.	Runaway Bay Shipping Company NV	Netherlands	Lloyds	Seatrade Holding B.V.
308228000	9001916	GREEN OCEAN	BHS	Caiano Shipping AS	Caiano AS	Caiano AS	Green Shipping AS	Norway		Caiano AS	2021	Alang
308541000	8804529	GREEN SELJE	BHS	Caiano Shipping AS	Caiano AS	Caiano AS	Green Shipping AS	Norway	Lloyd's	Caiano AS
311009400	8804531	GREEN KARMOY	BHS	Caiano Shipping AS	Caiano AS	Caiano AS	Green Shipping AS	Norway	Lloyd's	Caiano AS
311011400	8804543	GREEN COOLER	BHS	Caiano Shipping AS	Caiano AS	Caiano AS	Green Shipping AS	Norway	Lloyd's	Caiano AS
311040500	8804567	GREEN EGERSUND	BHS	Caiano Shipping AS	Caiano AS	Caiano AS	Green Shipowning AS	Norway		Caiano AS
311042400	8804579	GREEN MALOY	BHS	Caiano Shipping AS	Caiano AS	Caiano AS	Green Shipping AS	Norway		Caiano AS
311043800	8819299	GREEN AUSTEVOLL	BHS	Green Chartering AS	Caiano AS	Caiano AS		Norway		Caiano AS
311009600	8819304	GREEN FREEZER	BHS	Caiano Shipping AS	Caiano AS	Caiano AS	Green Shipowning AS	Norway		Caiano AS
311009700	8920995	GREEN CRYSTAL	BHS	Caiano Shipping AS	Caiano AS	Caiano AS	Green Shipping AS	Norway		Caiano AS
309361000	8922242	GREEN EXPLORER	BHS	Caiano Shipping AS	Caiano AS	Caiano AS	Green Shipping AS	Norway	Lloyd's	Caiano AS
308564000	9009669	GREEN NOVA	BHS	Caiano Shipping AS	Caiano AS	Caiano AS	Green Shipping AS	Norway	Lloyds	Caiano AS
311042300	9015785	GREEN TOLEDO	BHS	Caiano Shipping AS	Caiano AS	Caiano AS		Norway	Lloyd's	Caiano AS
311004000	9043055	GREEN MAVERIC	BHS	Caiano Shipping AS	Caiano AS	Caiano AS	Green Shipping AS	Norway	Lloyd's	Caiano AS
311461000	8822583	GREEN MAGIC	BHS	Caiano Shipping AS	Caiano AS	Caiano AS	Green Shipping AS	Norway	Lloyds
311000433	8400050	SILVER PEARL	FRO	Silver Liner AS	Silver Liner AS	Silver Liner AS	Silver Liner AS	Norway	Lloyd's	Silver Liner AS
636016700	9004401	GREEN GLACIER	LBR	Caiano Shipping AS	Caiano AS	Caiano AS		Norway	Lloyd's	Caiano AS
636016998	9011038	GREEN CONCORDIA	LBR	Caiano Shipping AS	Caiano AS	Caiano AS		Norway
636016916	9015785	GREEN TOLEDO	LBR	Caiano Shipping AS	Caiano AS	Caiano AS		Norway		Caiano AS
258818000	8907204	SILVER HORN	NIS	Fjord Shipping AS	Fjord Shipping AS	Fjord Shipping AS	Silver Horn II AS	Norway	Lloyd's	Fjord Shipping AS
257962000	9140932	SILVER BREEZE	NIS	Silver Liner AS	Silver Liner Holding AS	Silver Liner AS	Silver Liner AS	Norway	Lloyds	Silver Liner AS
257962000	9140932	SAMSKIP ARCTIC	NIS	Fjord Shipping AS	Fjord Shipping AS	Fjord Shipping AS	Samskip Arctic AS	Norway	Lloyds	Fjord Shipping AS
257859000	9143386	SILVER COPENHAGEN	NIS	Fjord Shipping AS	Fjord Shipping AS	Fjord Shipping AS	Silver Copenhagen II AS	Norway	Lloyds	Fjord Shipping AS
370136000	9019119	YONG XIANG 3	PAN	Siem Shipping Incorporated	Siem Industries Incorporated	Siem Industries Incorporated	Star Reefers Shipowning Incorporated	Norway	Lloyds	Siem Industries Incorporated	2019
352475000	8908234	DINOK	PAN	Oceanlink Management AS	Oceanlink Limited	Oceanlink Limited		Norway	Lloyd's	Oceanlink Limited
354493000	9105358	MABAH	PAN	NRP Procurator AS	Ness, Risan & Partners AS	Ness, Risan & Partners AS		Norway	Lloyd's	Ness, Risan & Partners AS
355966000	9126261	JOCHOH	PAN	NRP Procurator AS	Ness, Risan & Partners AS	Ness, Risan & Partners AS	Eastern Reefer II AS	Norway	Lloyd's	Ness, Risan & Partners AS
357058000	9227601	POHAH2	PAN	NRP Procurator AS	Ness, Risan & Partners AS	Ness, Risan & Partners AS		Norway	Lloyd's	Ness, Risan & Partners AS
576195000	8226739	LAMANCHE	VUT	Aker BioMarine Antarctic AS	Aker ASA	Aker ASA	Aker BioMarine Antarctic AS	Norway		Aker ASA	2021
671015100	7734545	TAIM KH	TGO	Blue Grass Marine Company S.A.	Blue Grass Marine Company S.A.	Blue Grass Marine Company S.A.	Blue Grass Marine Company S.A.	Panama	Lloyd's	Blue Grass Marine Company S.A.
548352100	8217142	DANIELLAT	PHL	Trans-Pacific Journey Fishing Corporation	Trans-Pacific Journey Fishing Corporation	Trans-Pacific Journey Fishing Corporation		Philippines		Trans-Pacific Journey Fishing Corporation
548222100	8403715	KENKEN 888	PHL	TSP Marine Industry	TSP Marine Industy	TSP Marine Industy	TSP Marine Industy	Philippines	Lloyds	TSP Marine Industy
548003100	8419544	MARIA ERLINDA	PHL	Trans-Pacific Journey Fishing Corporation	Trans-Pacific Journey Fishing Corporation	Trans-Pacific Journey Fishing Corporation	Trans-Pacific Journey Fishing Corporation	Philippines	Lloyds	Trans-Pacific Journey Fishing Corporation
548960200	8508840	CHESSA 888	PHL	Domingo Teng Fishing Industry Incorporated	Domingo Teng Fishing Industry Incorporated	Domingo Teng Fishing Industry Incorporated	Domingo Teng Fishing Industry Incorporated	Philippines	Lloyd's	Domingo Teng Fishing Industry Incorporated
548906000	9076246	DOLLY 898	PHL	South Sea Fishing Ventures Incorporated	South Sea Fishing Ventures Incorporated	South Sea Fishing Ventures Incorporated	South Sea Fishing Ventures Incorporated	Philippines	Lloyds
356155000	8911102	TRITON REEFER	PAN	Glory Sparkling Incorporated	Glory Sparkling Incorporated	Glory Sparkling Incorportade	Wei Chen Shipping Company Limited	Samoa	Lloyds	Glory Sparkling Incorported
457050000	8403765	ALEXANDER	MNG				Mayking Management Limited	Seychelles	Lloyds	Mayking Management Limited
374446000	9241932	HARU	PAN	World Fish Enterprise Company Limited	World Fish Enterprise Company Limited	World Fish Enterprise Company Limited		Seychelles		World Fish Enterprise Company Limited
351763000	8214839	SHIN HANG	PAN	Somap International Private Limited	Somap International Private Limited	Somap International Private Limited	Sharva Shipping Incorporated	Singapore		-	2019
372942000	9003158	FENG LU	PAN	Tilage Sea PTE. LTD			Tilage Sea Private Limited	Singapore	Lloyds
351531000	9057537	SEA WEALTH	PAN	Xinfa Holdings (S) Private Limited	Xinfa Holdings (S) Private Limited	Xinfa Holdings (S) Private Limited	Heiner Private Limited	Singapore	Lloyds	Xinfa Holdings (S) Private Limited
374769000	9057549	GRANADA CARRIER	PAN	Jingwei Ocean Industy Private Limited	Jingwei Ocean Industy Private Limited	Jingwei Ocean Industy Private Limited	Jingwei Ocean Industy Private Limited	Singapore	Lloyds	Jingwei Ocean Industy Private Limited
351938000	9140102	VOLTA VICTORY	PAN	Galaxy International Maritime Private Limited	Galaxy International Maritime Private Limited	Galaxy International Maritime Private Limited	Galaxy International Maritime Private Limited	Singapore	Lloyds /IMO	Galaxy International Maritime Private Limited
529087000	8028955	LAKE HILL 7	KIR	Sea Road Shipping & Agency Company Limited	Sea Road Shipping & Agency Company Limited	Sea Road Shipping & Agency Company Limited		South Korea	Lloyd's	Sea Road Shipping & Agency Company Limited	2017
529304000	9021277	SEIWA	KIR	KS Shipping Company Limited	KS Shipping Company Limited	KS Shipping Company Limited	Green World Panama S.A.	South Korea	Lloyd's	KS Shipping Company Limited
440196000	8702630	LAKE SUCCESS	KOR	Ji Sung Shipping Company Limited	Ji Sung Shipping Company Limited	Ji Sung Shipping Company Limited	Ji Sung Shipping Company Limited	South Korea	Lloyd's	Ji Sung Shipping Company Limited	2020
440523000	8204597	LAKE GLORY	KOR	Ji Sung Shipping Company Limited	Ji Sung Shipping Company Limited	Ji Sung Shipping Company Limited	Ji Sung Shipping Company Limited	South Korea	Lloyd's	Ji Sung Shipping Company Limited	2021
441759000	8415859	SEIN SUN	KOR	Sein Shipping Company Limited	Sein Shipping Company Limited	Sein Shipping Company Limited	Sein Shipping Company Limited	South Korea	Lloyds /Shipbreaking Platform	Sein Shipping Company Limited	2021	Chittagong
441923000	8319029	SEIN STAR	KOR	Sein Shipping Company Limited	Sein Shipping Company Limited	Sein Shipping Company Limited		South Korea	Lloyd's	Sein Shipping Company Limited
441034000	8513871	SUN FLOWER 7	KOR	Ji Sung Shipping Company Limited	Ji Sung Shipping Company Limited	Ji Sung Shipping Company Limited	Ji Sung Shipping Company Limited	South Korea	Lloyd's	Ji Sung Shipping Company Limited
440116000	8603121	SALTLAKE	KOR	Ji Sung Shipping Company Limited	Ji Sung Shipping Company Limited	Ji Sung Shipping Company Limited	Ji Sung Shipping Company Limited	South Korea	Lloyds	Ji Sung Shipping Company Limited
441240000	8712398	SLARCHI	KOR	Seoil Agency Company Limited	Seoil Agency Company Limited	Seoil Agency Company Limited	Seoil Agency Company Limited	South Korea	Lloyd's	Seoil Agency Company Limited
440214000	8807430	SEIN QUEEN	KOR	Sein Shipping Company Limited	Sein Shipping Company Limited	Sein Shipping Company Limited		South Korea	Lloyd's	Sein Shipping Company Limited
441032000	8808161	SEISHIN	KOR	Green World Company Limited	Green World Company Limited	Green World Company Limited		South Korea		Green World Company Limited
440097000	8813623	SEIN SKY	KOR	Sein Shipping Company Limited	Sein Shipping Company Limited	Sein Shipping Company Limited	Sein Shipping Company Limited	South Korea	Lloyds	Sein Shipping Company Limited
440664000	8815009	SL BOGO	KOR	Seoil Agency Company Limited	Seoil Agency Company Limited	Seoil Agency Company Limited	Seoil Agency Company Limited	South Korea	Lloyd's	Seoil Agency Company Limited
440102000	8815023	TORAH	KOR	Boyang Limited	Boyang Limited	Boyang Limited		South Korea	Lloyd's	Boyang Limited
440686000	8904941	DHARA	KOR	Boyang Limited	Boyang Limited	Boyang Limited		South Korea	Lloyd's	Boyang Limited
440170000	8906808	SEIN VENUS	KOR	Sein Shipping Company Limited	Sein Shipping Company Limited	Sein Shipping Company Limited	Sein Shipping Company Limited	South Korea	Lloyds	Sein Shipping Company Limited
440571000	8909680	SEIHO	KOR	Green World Company Limited	Green World Company Limited	Green World Company Limited		South Korea		Green World Company Limited
440101000	8911607	MONONOK	KOR	Boyang Limited	Boyang Limited	Boyang Limited		South Korea	Lloyd's	Boyang Limited
441473000	9004401	LAKE PEARL	KOR	Ji Sung Shipping Company Limited	Ji Sung Shipping Company Limited	Ji Sung Shipping Company Limited	Ji Sung Shipping Company Limited	South Korea	Lloyds	Ji Sung Shipping Company Limited
440222000	9004657	LAKE CASTLE	KOR	Ji Sung Shipping Company Limited	Ji Sung Shipping Company Limited	Ji Sung Shipping Company Limited		South Korea	Lloyd's	Ji Sung Shipping Company Limited
440014000	9009669	LAKE NOVA	KOR	Ji Sung Shipping Company Limited	Ji Sung Shipping Company Limited	Ji Sung Shipping Company Limited	Ji Sung Shipping Company Limited	South Korea	Lloyds	Ji Sung Shipping Company Limited
441377000	9015840	CHERRY STAR	KOR	Ji Sung Shipping Company Limited	Ji Sung Shipping Company Limited	Ji Sung Shipping Company Limited	Ji Sung Shipping Company Limited	South Korea	Lloyds	Ji Sung Shipping Company Limited
441377000	9015840	CHERRY STAR	KOR	Shinhan Capital Company Limited	Shinhan Capital Company Limited	Shinhan Capital Company Limited	Shinhan Capital Company Limited	South Korea	Lloyd's	Shinhan Capital Company Limited
441720000	9020780	LAKE WIN	KOR	Ji Sung Shipping Company Limited	Ji Sung Shipping Company Limited	Ji Sung Shipping Company Limited		South Korea	Lloyd's	Ji Sung Shipping Company Limited
440046000	9021277	SEIWA	KOR	Green World Company Limited	Green World Company Limited	Green World Company Limited	Green World Company Limited	South Korea	Lloyd's	Green World Company Limited
440044000	9047257	SEIN HONOR	KOR	Sein Shipping Company Limited	Sein Shipping Company Limited	Sein Shipping Company Limited	Sein Shipping Company Limited	South Korea		Sein Shipping Company Limited
441618000	9047271	SEIN PHOENIX	KOR	Sein Shipping Company Limited	Sein Shipping Company Limited	Sein Shipping Company Limited	Sein Shipping Company Limited	South Korea	Lloyds	Sein Shipping Company Limited
440113000	9087910	PHAROSTAR	KOR	Ji Sung Shipping Company Limited	Ji Sung Shipping Company Limited	Ji Sung Shipping Company Limited	Ji Sung Shipping Company Limited	South Korea	Lloyds	Ji Sung Shipping Company Limited
441822000	9105360	KATAH	KOR	Ji Sung Shipping Company Limited	Ji Sung Shipping Company Limited	Ji Sung Shipping Company Limited	Ji Sung Shipping Company Limited	South Korea	Lloyds	Ji Sung Shipping Company Limited
441987000	9126261	JOCHOH	KOR	Boyang Limited	Boyang Limited	Boyang Limited	Khana Marine Limited S.A.	South Korea	Lloyds	Boyang Limited
440217000	9163439	BADARO	KOR	Dongwon Industries Company Limited	Dongwon Industries Company Limited	Dongwon Industries Company Limited		South Korea	Lloyd's	Dongwon Industries Company Limited
441407000	9172442	LAKE DREAM	KOR	Ji Sung Shipping Company Limited	Ji Sung Shipping Company Limited	Ji Sung Shipping Company Limited	Ji Sung Shipping Company Limited	South Korea	Lloyds	Ji Sung Shipping Company Limited
440283000	9172909	SEIYU	KOR	Green World Company Limited	Green World Company Limited	Green World Company Limited		South Korea		Green World Company Limited
441258000	9194892	LAKE AURORA	KOR	Ji Sung Shipping Company Limited	Ji Sung Shipping Company Limited	Ji Sung Shipping Company Limited	Ji Sung Shipping Company Limited	South Korea	Lloyds	Ji Sung Shipping Company Limited
440237000	9194919	OCEANUS	KOR	Dongwon Industries Company Limited	Dongwon Industries Company Limited	Dongwon Industries Company Limited		South Korea	Lloyd's	Dongwon Industries Company Limited
441690000	9209245	SOHOH	KOR	Boyang Limited	Boyang Limited	Boyang Limited		South Korea	Lloyd's	Boyang Limited
441418000	9684067	SEIBU	KOR	Green World Company Limited	Green World Company Limited	Green World Company Limited		South Korea		Green World Company Limited
440362000	9076246	SEIN GALAXY	KOR	Sein Shipping Company Limited	Sein Shipping Company Limited	Sein Shipping Company Limited	Sein Shipping Company Limited	South Korea	Lloyds
636092423	9047271	BAYPHOENIX	LBR	Sein Shipping Company Limited	Sein Shipping Company Limited	Sein Shipping Company Limited		South Korea		Sein Shipping Company Limited
636011004	9051789	CAPEBELLE	LBR	Sein Shipping Company Limited	Sein Shipping Company Limited	Sein Shipping Company Limited		South Korea		Sein Shipping Company Limited
636017359	9194892	SHOTA MARU	LBR	Toei Reefer Line Limited	Toei Reefer Line Limited	Toei Reefer Line Limited	Panama TRL S.A.	South Korea	Lloyds	Toei Reefer Line Limited
538002995	8810645	KHANA	MHL	Khana Marine Limited	Khana Marine Limited	Khana Marine Limited	Khana Marine Limited S.A.	South Korea	Lloyd's	Khana Marine Limited
374083000	8221947	PS REEFER	PAN	Sein Shipping Company Limited	Sein Shipping Company Limited	Sein Shipping Company Limited	Pascun Shipping S.A.	South Korea		Sein Shipping Company Limited	2021
353937000	8204121	SANWAFONTAINE	PAN	Dongwon Industries Company Limited	Dongwon Industries Company Limited	Dongwon Industries Company Limited		South Korea		Dongwon Industries Company Limited
355874000	8221595	JONATHAN ACE	PAN	Sea Road Shipping & Agency Company Limited	Sea Road Shipping & Agency Company Limited	Sea Road Shipping & Agency Company Limited	Jonathan Shipping Incorporated	South Korea	Lloyds	Sea Road Shipping & Agency Company Limited
371785000	8223311	JONATHAN STAR	PAN	Seaward Ship Management Company Limited	Seaward Ship Management Company Limited	Seaward Ship Management Company Limited	Jonathan Star Shipping Incorporated	South Korea	Lloyd's	Seaward Ship Management Company Limited
372594000	8319055	EURO STAR	PAN	Sea Road Shipping & Agency Company Limited	Sea Road Shipping & Agency Company Limited	Sea Road Shipping & Agency Company Limited	Euro Star Shipping Incorporated	South Korea	Lloyds	Sea Road Shipping & Agency Company Limited
352844000	8512920	JACHA	PAN	Khana Marine Limited	Khana Marine Limited	Khana Marine Limited		South Korea	Lloyd's	Khana Marine Limited
374830000	8609979	SEIN GRACE	PAN	Sein Shipping Company Limited	Sein Shipping Company Limited	Sein Shipping Company Limited	Sky Reefer S.A.	South Korea	Lloyd's	Sein Shipping Company Limited
372199000	8609981	SEIN PRINCESS	PAN	Sein Shipping Company Limited	Sein Shipping Company Limited	Sein Shipping Company Limited	Princess Reefer S.A.	South Korea	Lloyds	Sein Shipping Company Limited
371542000	8714944	NO 1 POHAH	PAN	Boyang Limited	Boyang Limited	Boyang Limited	Nok Company Limited S.A.	South Korea	Lloyd's	Khana Marine Limited
371542000	8714944	NO 1 POHAH	PAN	Khana Marine Limited	Khana Marine Limited	Khana Marine Limited		South Korea	Lloyd's	Khana Marine Limited
351817000	8807430	WHITEDOLPHIN	PAN	Sein Shipping Company Limited	Sein Shipping Company Limited	Sein Shipping Company Limited		South Korea		Sein Shipping Company Limited
352796000	8810645	KHANA	PAN	Khana Marine Limited	Khana Marine Limited	Khana Marine Limited	Khana Marine Limited S.A.	South Korea	Lloyd's	Khana Marine Limited
356636000	8911619	NO 1 BARON	PAN	Boyang Limited	Boyang Limited	Boyang Limited	Nok Company Limited S.A.	South Korea	Lloyd's	Boyang Limited
356386000	9000376	SUAH	PAN	Boyang Limited	Boyang Limited	Boyang Limited		South Korea	Lloyd's	Boyang Limited
373417000	9133317	HANARO	PAN	Dongwon Industries Company Limited	Dongwon Industries Company Limited	Dongwon Industries Company Limited	Sealand Trading Service Corporation	South Korea	Lloyds	Dongwon Industries Company Limited
351350000	9698343	JOCHOH2	PAN	Boyang Limited	Boyang Limited	Boyang Limited	Khana Marine Limited S.A.	South Korea	Lloyd's	Boyang Limited
352274000	9851191	BOYANG BERING	PAN	Boyang Limited	Boyang Limited	Boyang Limited	Boyang Alaska	South Korea	Lloyds	Boyang Limited
353079000	9851206	BOYANG ALASKA	PAN	Boyang Limited	Boyang Limited	Boyang Limited	Boyang Bering S.A.	South Korea	Lloyd's	Boyang Limited
273384570	8421274	KONDOR	RUS	Aqua Trans Company Limited	Aqua Trans Company Limited	Aqua Trans Company Limited	Tasun Marinr S.A.	South Korea	Lloyds	Aqua Trans Company Limited
273294090	8800224	FRIO NAVARIN	RUS	Green World Company Limited	Green World Company Limited	Green World Company Limited	Green World Company Limited	South Korea	Lloyd's	Green World Company Limited
273211120	8909680	ARTEMIDA	RUS	Green World Company Limited	Green World Company Limited	Green World Company Limited		South Korea		Green World Company Limited
377927000	7122106	OCEAN STAR	VCT	Keum Yang Shipping Company Limited	Keum Yang Shipping Company Limited	Keum Yang Shipping Company Limited	Arirang Trading Private	South Korea	Lloyds	Keum Yang Shipping Company Limited
577082000	8223311	TALOFA	VUT	Dongwon Industries Company Limited	Dongwon Enterprise Company Limited	Dongwon Industries Company Limited	Sealand Trading Service Corporation	South Korea	Lloyd's	Dongwon Industries Company Limited
577106000	9133317	HARIMA2	VUT	Dongwon Industries Company Limited	Dongwon Industries Company Limited	Dongwon Industries Company Limited		South Korea		Dongwon Industries Company Limited
577089000	9163439	BADARO	VUT	Dongwon Industries Company Limited	Dongwon Industries Company Limited	Dongwon Industries Company Limited		South Korea	Lloyd's	Dongwon Industries Company Limited
576395000	9172909	YUHSIANGMARU	VUT	Green World Company Limited	Green World Company Limited	Green World Company Limited		South Korea		Green World Company Limited
576507000	9194919	OCEANUS	VUT	Dongwon Industries Company Limited	Dongwon Industries Company Limited	Dongwon Industries Company Limited		South Korea	Lloyd's	Dongwon Industries Company Limited
577161000	9684067	HSIANGFU	VUT	Green World Company Limited	Green World Company Limited	Green World Company Limited		South Korea		Green World Company Limited
616735000	7813925	SALYREEFER	COM	Sea Group S.L.	Sea Group S.L.	Sea Group S.L.	Fishing and Cargo Limited	Spain		Sea Group S.L.
616401000	7819759	SILVER ICE	COM	Sea Group S.L.	Sea Group S.L.	Sea Group S.L.	Fishing and Cargo Limited	Spain		Sea Group S.L.
616852000	8300949	GABUREEFER	COM	Sea Group S.L.	Sea Group S.L.	Sea Group S.L.	Fishing and Cargo Limited	Spain		Sea Group S.L.
224739000	7812012	V CENTENARIO	ESP	Mariscos Rodriguez S.A.	Belromar S.A.	Mariscos Rodriguez S.A.	Mariscos Rodriguez S.A.	Spain	Lloyds	Belromar S.A.
224434000	8817801	IZAR ARGIA	ESP	Naviera Galdar S.A.	Compania Internacional de Pesca y Derivados S.A. (INPESCA)	Compania Internacional de Pesca y Derivados S.A. (INPESCA)	Naviera Galdar S.A.	Spain		Compania Internacional de Pesca y Derivados S.A. (INPESCA)
636018009	8202226	REINA	LBR	Ocean Trawlers Holding Limited	Ocean Trawlers Holding Limited	Ample United Investment Limited	Ample United Investment Limited	St. Kitts & Nevis		Ocean Trawlers Holding Limited	2019
613740000	8627309	WANG YANG	CAM				King Wing Tech Enterprise	Taiwan	Lloyd's
529105000	7927453	TAI FU NO.3	KIR	Sun Victory Shipping S.A.	Sun Victory Shipping S.A.	Sun Victory Shipping S.A.	Sun Victory Shipping S.A.	Taiwan		Sun Victory Shipping S.A.
529086000	9262182	SHINHOCHUN102	KIR	Tunago Shipping Company Limited	Tunago Shipping Company Limited	Tunago Shipping Company Limited	Tunago Shipping Company Limited	Taiwan	Lloyd's	Tunago Shipping Company Limited
356591000	7810571	WIN SHENG 6	PAN	Win Far Fishery Group	Win Far Fishery Group	Win Far Fishery Group	Win Sheng Marine S.deR.L.	Taiwan	Lloyd's	Win Far Fishery Group	2021
354874000	8615784	KENTA MARU	PAN	Longshin Enterprise Company Limited	Longshin Enterprise Company Limited	Longshin Enterprise Company Limited	Koo's Shipping Company	Taiwan	Lloyds	Longshin Enterprise Company Limited	2022	Alang
374317000	7908976	TAI FU NO.1	PAN	Sun Big Shipping S.A.	Sun Big Shipping S.A.	Sun Big Shipping S.A.	Sun Big Shipping A.S.	Taiwan	Lloyds	Sun Big Shipping A.S.
354260000	7920728	FONG QUN	PAN	Vanguard Shipping Safety Management Consultant Company Limited	Vanguard Shipping Safety Management Consultant Company Limited	Vanguard Shipping Safety Management Consultant Company Limited	Fong Qun Marine S.A.	Taiwan	Lloyds	Vanguard Shipping Safety Management Consultant Company Limited
351822000	7927453	TAI FU NO.3	PAN	Sun Victory Shipping S.A.	Sun Victory Shipping S.A.	Sun Victory Shipping S.A.		Taiwan
352533000	8122385	VIVA106	PAN	Hua Fu International Group S.A.	Hua Fu International Group S.A.	Hua Fu International Group S.A.		Taiwan	Lloyd's	Hua Fu International Group S.A.
355141000	8323599	YUNG DA FA 102	PAN	Yung Da Fa Fishery Company Limited	Yung Da Fa Fishery Company Limited	Yung Da Fa Fishery Company Limited		Taiwan	Lloyd's	Yung Da Fa Fishery Company Limited
357020000	8420763	TIARA 108	PAN	Hua Fu International Group S.A.	Hua Fu International Group S.A.	Hua Fu International Group S.A.	Tiara Marine SA	Taiwan	Lloyds	Hua Fu International Group S.A.
371100000	8508840	YUNGDAFA101	PAN	Yung Tai Fa Fishery	Yung Tai Fa Fishery	Yung Tai Fa Fishery		Taiwan	Lloyd's	Yung Tai Fa Fishery
352085000	8518819	HUAFU107	PAN	Well Success Marine S.A.	Well Success Marine S.A.	Hua Fu International Group S.A.		Taiwan		Well Success Marine S.A.
352247000	8904070	FONGKUO818	PAN	Fong Kuo Fishery Company Limited	Fong Kuo Fishery Company Limited	Fong Kuo Fishery Company Limited	FK Overseas Corporation	Taiwan	Lloyd's	Fong Kuo Fishery Company Limited
374014000	8908739	PONTOS	PAN	Hon Hai Marine S.A.	Hon Hai Marine S.A.	Hon Hai Marine S.A.		Taiwan		Hon Hai Marine S.A.
370070000	8913992	FONGKUO819	PAN	Fong Kuo Fishery Company Limited	Fong Kuo Fishery Company Limited	Fong Kuo Fishery Company Limited		Taiwan	Lloyd's	Fong Kuo Fishery Company Limited
355513000	9016076	YUNGDAFA108	PAN	Yung Wang Fa Fishery Company Limited	Yung Wang Fa Fishery Company Limited	Yung Wang Fa Fishery Company Limited		Taiwan	Lloyd's	Yung Wang Fa Fishery Company Limited
371156000	9041540	HUA FU 207	PAN	Hua Fu International Group S.A.	Hua Fu International Group S.A.	Hua Fu International Group S.A.	Hua Fu International Group S.A.	Taiwan	Lloyds	Hua Fu International Group S.A.
354683000	9109287	EITA MARU	PAN	Longshin Enterprise Company Limited	Longshin Enterprise Company Limited	Longshin Enterprise Company Limited	Koo's Shipping Company	Taiwan	Lloyds	Longshin Enterprise Company Limited
371727000	9133305	RYOMA	PAN	Jong Shyn Shipbuilding Company Limited	Jong Shyn Shipbuilding Company Limited	Jong Shyn Shipbuilding Company Limited		Taiwan		Jong Shyn Shipbuilding Company Limited
374048000	9220653	SHINHOCHUN101	PAN	Tunago Shipping Company Limited	Tunago Shipping Company Limited	Tunago Shipping Company Limited	Tunago Shipping Company Limited	Taiwan	Lloyd's	Tunago Shipping Company Limited
374140000	9262182	SHINHOCHUN102	PAN	Tunago Shipping Company Limited	Tunago Shipping Company Limited	Tunago Shipping Company Limited	Tunago Shipping Company Limited	Taiwan	Lloyd's	Tunago Shipping Company Limited
374363000	9797656	HSIANG HAO	PAN	Toei Reefer Line Limited	Ryoma Marine Transport Corporation	Ryooma Marine Transport Corporation	Ryoma Marine Transport Corporation	Taiwan	Lloyds
273817020	8521804	ICEBERG	RUS	Scandi Navigation Pte Ltd	Chuan-Chuan Yoo International Trade Limited	Chuan-Chuan Yoo International Trade Limited	Scandi Navigation Pte Ltd	Taiwan			2018
664090000	8909680	KAIHO MARU	SYC	Ocean Grow International Shipmanagement Consultant Corporation	Ocean Grow International Shipmanagement Consultant Corporation	Ocean Grow International Shipmanagement Consultant Corporation	Well Sea Company Limited	Taiwan	Lloyds	Ocean Grow International Shipmanagement Consultant Corporation
416696000	6811932	FUJYI	TWN	Shine Year Fishery Co., Ltd.?	Shine Year Fishery Co., Ltd.?	Shine Year Fishery Co., Ltd.?		Taiwan	WCPFC	-
416788000	6908113	CHUNGCHING	TWN	Pei Sheng Fishery Company Limited	Pei Sheng Fishery Company Limited	Pei Sheng Fishery Company Limited		Taiwan	Lloyd's	Pei Sheng Fishery Company Limited
416110700	7121956	YUNGYUAN	TWN	Ocean Fishery Development Administration	Ocean Fishery Development Administration	Ocean Fishery Development Administration		Taiwan	Lloyd's	Ocean Fishery Development Administration
416730000	7234210	LIANJYIHSING	TWN	Lian Jyi Hsing Marine Products Co., Ltd	Shin Ho Sing Ocean Enterprise Company Limited	Shin Ho Sing Ocean Enterprise Company Limited		Taiwan	Lloyd's / CCSBT	Shin Ho Sing Ocean Enterprise Company Limited
416521000	7302031	YONGMANSHUN	TWN	Exhibition Aquatic Products Co., Ltd.	Exhibition Aquatic Products Co., Ltd.	Exhibition Aquatic Products Co., Ltd.		Taiwan	WCPFC, Taiwan FA
416567000	7305722	LIAN CHUAN SHENG NO.66	TWN	Tai Fu Ocean Company Limited	Tai Fu Ocean Company Limited	Tai Fu Ocean Company Limited		Taiwan		Tai Fu Ocean Company Limited
416861000	7323396	JIN HWEI NO. 101	TWN	Jin Hwei Ocean Enterprise Company Limited	Jin Hwei Ocean Enterprise Company Limited	Jin Hwei Ocean Enterprise Company Limited	Jin Hwei Ocean Enterprise Company Limited	Taiwan	Lloyds
416602000	7323401	SHUNTIANFA168	TWN	Win Tai Fishery	HON SHUN FISHERY CO., LTD	HON SHUN FISHERY CO., LTD		Taiwan		Win Tai Fishery
416778000	7332713	WINSHUENSHING	TWN	Win Far Fishery Group	Win Far Fishery Group	Win Far Fishery Group		Taiwan		Win Far Fishery Group
416001900	7900663	YUANTAI806	TWN	?	GOANG HARNG FISHERY CO., LTD	GOANG HARNG FISHERY CO., LTD?		Taiwan		Unknown Owners
416702000	7920869	SHENGHONG	TWN	Unifishery Enterprise Company Limited	Unifishery Enterprise Company Limited	Unifishery Enterprise Company Limited		Taiwan		Unifishery Enterprise Company Limited
416308000	7930175	CHENYU7	TWN	Pai Zoong Fishery Company Limited	Pai Zoong Fishery Company Limited	Pai Zoong Fishery Company Limited		Taiwan	Lloyd's	Pai Zoong Fishery Company Limited
416064900	8676300	DONGHORNG899	TWN	Chia-Yu Lin	Chia-Yu Lin	Chia-Yu Lin	Chia-Yu Lin	Taiwan	WCPFC
416542000	8680442	HER WEN NO. 1	TWN	Her Wen Fishery Company Limited	Her Wen Fishery Company Limited	Her Wen Fishery Company Limited	Her Wen Fishery Company Limited	Taiwan	Lloyds	Her Wen Fishery Company Limited
576728000	9048603	LUNGYUIN	VUT	Chang Soon Shipping Corporation	Chang Soon Shipping Corporation	Chang Soon Shipping Corporation		Taiwan	Lloyd's	Chang Soon Shipping Corporation
577105000	9133305	RYOMA	VUT	Jong Shyn Shipbuilding Company Limited	Jong Shyn Shipbuilding Company Limited	Jong Shyn Shipbuilding Company Limited		Taiwan	Lloyd's	Jong Shyn Shipbuilding Company Limited
577102000	9241932	HARU	VUT	Shonan Ship Management Company Limited	Shonan Ship Management Company Limited	Win Far Fishery Group		Taiwan	Lloyd's	World Fish Enterprise Company Limited
616575000	7904774	BLUE ICE	COM	Bytmebel	Bytmebel	Bytmebel	Croftec Ventures Limited	The Russian Federation	Lloyds	Bytmebel	2017
616757000	7912408	DELTA REEFER	COM	Black Sea Fishing Company	Black Sea Fishing Company	Black Sea Fishing Company	United Power Alliance Limited	The Russian Federation	Lloyds	Black Sea Fishing Company
209176000	8860444	FRIO ARKHANGELSK	CYP	Ocean Trawlers Holding Limited	Ocean Trawlers Holding Limited	Ocean Trawlers Holding Limited	Rainbow Reefers Limited	The Russian Federation	Lloyd's	Ocean Trawlers Holding Limited
210631000	9076260	FRIO FORWIN	CYP	Coliner Limited	Belous, Kozharskiy and Ulyanova Families Group	Belous, Kozharskiy and Ulyanova Families Group	Coliner Limited	The Russian Federation	Lloyds	Belous, Kozharskiy and Ulyanova Families Group
210631000	9076260	FRIO FORWIN	CYP	Coliner Limited	Belous, Kozharskiy and Ulyanova Families Group	Belous, Kozharskiy and Ulyanova Families Group	Coliner Limited	The Russian Federation	Lloyds	Belous, Kozharskiy and Ulyanova Families Group
212857000	9140970	GREEN LOFOTEN	CYP	AO Yugreftransflot	AO Yugreftransflot	AO Yugreftransflot	Salonia Maritime Company Limited	The Russian Federation	Lloyd's	AO Yugreftransflot
325981000	7912408	DELTA REEFER	DMA	Bytmebel	Bytmebel	Bytmebel	Croftec Ventures Limited	The Russian Federation	Lloyd's	Bytmebel	2021
341096000	7734545	SUNNY MARIA	KNA	Shipdeal Corporation	Shipdeal Corporation	Shipdeal Corporation	Baltor & Company S.A.	The Russian Federation	Lloyds	Shipdeal Corportion
341091000	7826142	SUNNY LINA	KNA	Shipdeal Corporation	Shipdeal Corporation	Shipdeal Corporation		The Russian Federation	Lloyds	Reftransservice Limited
341009000	8845717	FRIO MURMANSK	KNA	Ocean Trawlers Holding Limited	Ocean Trawlers Holding Limited	Ocean Trawlers Holding Limited	Rainbow Reefers Limited	The Russian Federation	Lloyd's	Ocean Trawlers Holding Limited
341049000	8860444	FRIO ARKHANGELSK	KNA	Ocean Trawlers Holding Limited	Ocean Trawlers Holding Limited	Ocean Trawlers Holding Limited	Flavia Maritime Company Limited	The Russian Federation	Lloyds	Ocean Trawlers Holding Limited
341759000	9076258	FRIO PETROPAVLOVSK	KNA	OOO Arktik Shipping (Arctic Shipping LLC)	OOO Arktik Shipping (Arctic Shipping LLC)	Norebo	Sino Tracker Limited	The Russian Federation	Lloyd's	OOO Arktik Shipping (Arctic Shipping LLC) /Norebo
341346000	9076260	FRIO FORWIN	KNA	Coliner Limited	Belous, Kozharskiy and Ulyanova Families Group	Belous, Kozharskiy and Ulyanova Families Group	Coliner Limited	The Russian Federation	Lloyds	Belous, Kozharskiy and Ulyanova Families Group
341104000	9175274	FRIO VLADIVOSTOK	KNA	OOO Arktik Shipping (Arctic Shipping LLC)	OOO Arktik Shipping (Arctic Shipping LLC)	Norebo	Elenia Shipping Company Limited	The Russian Federation	Lloyds
636091097	9061198	PRINCE OF TIDES	LBR	AO Nakhodka Active Marine Fishery Base	AO Nakhodka Active Marine Fishery Base	AO Nakhodka Active Marine Fishery Base		The Russian Federation		AO Nakhodka Active Marine Fishery Base
636016278	9070137	BALTIC PIONEER	LBR	OOO Baltic Shipping (Baltic Reefers)	Baltic Reefers Group	Baltic Reefers Group Corporation	Damas Maritime Group S.A.	The Russian Federation	Lloyds	Baltic Reefers Group Corporation
636015528	9073268	PRINCE OF STREAM	LBR	Trans Wind Fleet Joint-Stock Company	Trans Wind Fleet Joint-Stock Company	Trans Wind Fleet Joint-Stock Company		The Russian Federation		Trans Wind Fleet Joint-Stock Company
273316230	8518895	BALYUZEK	PAN	AO Nakhodka Active Marine Fishery Base	AO Nakhodka Active Marine Fishery Base	AO Nakhodka Active Marine Fishery Base		The Russian Federation	Lloyd's	AO Nakhodka Active Marine Fishery Base
352408000	9181168	WILDLOTUS	PAN	OOO Baltic Shipping (Baltic Reefers)	OOO Baltic Shipping (Baltic Reefers)	OOO Baltic Shipping (Baltic Reefers)		The Russian Federation	Lloyd's	OOO Baltic Shipping (Baltic Reefers)
351747000	9196357	FRIO AEGEAN1	PAN	Gidrostroy Joint Stock Company	Gidrostroy Joint Stock Company	Gidrostroy Joint Stock Company		The Russian Federation		Gidrostroy Joint Stock Company
273119500	7942348	IVAN RYABOV	RUS	Joint Stock Northern Shipping Company (A/O 'Severnoye Morskoye Parokhodstvo') (NSC ARKHANGELSK)	Joint Stock Northern Shipping Company (A/O 'Severnoye Morskoye Parokhodstvo') (NSC ARKHANGELSK)	Joint Stock Northern Shipping Company (A/O 'Severnoye Morskoye Parokhodstvo') (NSC ARKHANGELSK)	Joint Stock Northern Shipping Company (A/O 'Severnoye Morskoye Parokhodstvo') (NSC ARKHANGELSK)	The Russian Federation	Lloyds	Joint Stock Northern Shipping Company (A/O 'Severnoye Morskoye Parokhodstvo') (NSC ARKHANGELSK)	2017	Turkey
273511500	7642663	GIBRALTAR	RUS	Baltiyskiy Briz Limited	Baltiyskiy Briz Limited	Baltiyskiy Briz Limited	Baltiyskiy Briz Ltd	The Russian Federation		-	2018
273352840	8421200	SAN DIEGO	RUS	Euphrates Company Limited	Euphrates Company Limited	Euphrates Company Limited	Euphrates Co Ltd	The Russian Federation	Lloyd's	Euphrates Company Limited	2018
273833000	8623925	DORIDA	RUS	Euphrates Company Limited	Euphrates Company Limited	Euphrates Company Limited	Euphrates Co Ltd	The Russian Federation	Lloyd's	Euphrates Company Limited	2018
273815020	8723373	NEREY	RUS	Euphrates Company Limited	Euphrates Company Limited	Euphrates Company Limited	Euphrates Co Ltd	The Russian Federation	Lloyd's	Euphrates Company Limited	2018
273410910	8423612	LIMANSKIY	RUS	Lodia Limited	Lodia Limited	Lodia Limited	Lodia Limited	The Russian Federation	Lloyd's	Lodia Limited	2019
273820900	8724389	NADIR	RUS	Polar Shipping Company Limited	Polar Shipping Company Limited	Polar Shipping Company Limited	Polar Shipping Company Limited	The Russian Federation	Lloyd's	Polar Shipping Company Limited	2019
273257000	8847131	SMOLNINSKIY	RUS	Vladkristall Company Limited	Vladkristall Company Limited	Vladkristall Company Limited	Vladkristall Company Limited	The Russian Federation	Lloyd's	Vladkristall Company Limited	2020
273459400	8880523	TAMARA	RUS	Marine Line Company Limited	Marine Line Company Limited	Marine Line Company Limited	Marine Line Company Limited	The Russian Federation		Marine Line Company Limited	2020
273844700	8884256	KAPITAN STEKOLSCHIKO	RUS	Akros Fishing Company Limited	Akros Fishing Company Limited	Akros Fishing Company Limited	Akros Fishing Company Limited	The Russian Federation	Lloyd's	Akros Fishing Company Limited	2021
273324210	8223464	ARCTIC	RUS	Dilmas Company Limited	Dilmas Company Limited	Dilmas Company Limited		The Russian Federation	Lloyd's	Dilmas Company Limited	2022	Chittagong
273382550	8812801	PACIFICA	RUS	Transport Shipping Company LLC	Transport Shipping Company LLC	Transport Shipping Company LLC		The Russian Federation	Lloyd's	Transport Shipping Company LLC	2022	Busan
273253100	8826577	KRONSHTADTSKIY	RUS	Vostochnaya Gavan Company Limited	Vostochnaya Gavan Company Limited	Vostochnaya Gavan Company Limited	Vostochnaya Gavan Company Limited	The Russian Federation	Lloyds	Vostochnaya Gavan Company Limited	2022	Alang
273817200	9076595	EVGENIYZOTOV	RUS	Sail Company Limited	Sail Company Limited	Sail Company Limited		The Russian Federation	Lloyd's	Sail Company Limited	2023
273142710	7306544	OTOMAR OSHKALN	RUS	Akfes Joint Stock Company A/O	Akfes Joint Stock Company A/O	Akfes Joint Stock Company A/O	Akfes Joint Stock Company A/O	The Russian Federation	Lloyds	Akfes Joint Stock Company A/O
273219900	7604403	ARCTIC PRINCESS	RUS	OOO Arktik Shipping (Arctic Shipping LLC)	OOO Arktik Shipping (Arctic Shipping LLC)	Norebo		The Russian Federation	Lloyd's	OOO Arktik Shipping (Arctic Shipping LLC) /Norebo
273317810	7700087	CANOPUS	RUS	Karelian Shipping Company Limited	Karelian Shipping Company Limited	Karelian Shipping Company Limited		The Russian Federation	Lloyd's	Karelian Shipping Company Limited
273313950	7700099	SIRIUS	RUS	Karelian Shipping Company Limited	Karelian Shipping Company Limited	Karelian Shipping Company Limited		The Russian Federation		Karelian Shipping Company Limited
273441670	7700116	JUPITER	RUS	Vladkristall Company Limited	Vladkristall Company Limited	Vladkristall Company Limited		The Russian Federation	Lloyd's	Vladkristall Company Limited
273356010	7723027	SIVUCH	RUS	STK Company Limited	STK Company Limited	STK Company Limited		The Russian Federation	Lloyd's	STK Company Limited
273421470	7723065	PROFESSOR MEGRABOV	RUS	Admiral G.I. Nevelskoy Maritime State University	Admiral G.I. Nevelskoy Maritime State University	Admiral G.I. Nevelskoy Maritime State University		The Russian Federation	Lloyd's	Admiral G.I. Nevelskoy Maritime State University
273848200	7730159	TATARSTAN	RUS	Svelna Trade Private Limited Company	Svelna Trade Private Limited Company	Svelna Trade Private Limited Company		The Russian Federation	Lloyd's	Svelna Trade Private Limited Company
273449760	7808322	PLUTONAS	RUS	Vskhody Kommunizma Fishing Collective	Vskhody Kommunizma Fishing Collective	Vskhody Kommunizma Fishing Collective		The Russian Federation	Lloyd's	Vskhody Kommunizma Fishing Collective
273148810	7808334	BELOMORYE	RUS	Karelian Shipping Company Limited	Karelian Shipping Company Limited	Karelian Shipping Company Limited		The Russian Federation	Lloyd's	Karelian Shipping Company Limited
273353310	7809106	NADEZHDA	RUS	Sovgavanskiy Rybopromyshlennyy Kombinat Company Limited	Sovgavanskiy Rybopromyshlennyy Kombinat Company Limited	Sovgavanskiy Rybopromyshlennyy Kombinat Company Limited		The Russian Federation	Lloyd's	Sovgavanskiy Rybopromyshlennyy Kombinat Company Limited
273311610	7812024	FROSTOLYMPOS	RUS	Vladkristall Company Limited	Vladkristall Company Limited	Vladkristall Company Limited		The Russian Federation	Lloyd's	Vladkristall Company Limited
273441270	7821910	MYSKOMMUNAROV	RUS	IDK Company	IDK Company	IDK Company		The Russian Federation	Lloyd's	IDK Company
273339230	7825631	OSREEFER	RUS	Yuzno-Kurilskiy Fishery Enterprise	Yuzno-Kurilskiy Fishery Enterprise	Yuzno-Kurilskiy Fishery Enterprise		The Russian Federation	Lloyd's	Yuzno-Kurilskiy Fishery Enterprise
273391560	7826142	MARIAM	RUS	Reftransservice Limited	Reftransservice Limited	Reftransservice Limited	Reftransservice Limited	The Russian Federation	Lloyds	Reftransservice Limited
273420160	7826154	LYRA	RUS	MAG-SEA International Company Limited	MAG-SEA International Company Limited	MAG-SEA International Company Limited	MAG-SEA International Company Limited	The Russian Federation	Lloyds	MAG-SEA International Company Limited
273313840	7908562	AKASHIYA	RUS	Rosfishflot Company Limited	Rosfishflot Company Limited	Rosfishflot Company Limited		The Russian Federation	Lloyd's	Rosfishflot Company Limited
273312950	7920546	ORION	RUS	Vladkristall Company Limited	Vladkristall Company Limited	Vladkristall Company Limited	Vladkristall Company Limited	The Russian Federation	Lloyd's	Vladkristall Company Limited
273358660	7929786	BUKHTANATALII	RUS	Polaris Company Limited	Polaris Company Limited	Polaris Company Limited		The Russian Federation	Lloyd's	Polaris Company Limited
273815050	8033857	KOMSOMOLKALININGRAD	RUS	Joint-Stock Company Yuzhmorrybflot	Joint-Stock Company Yuzhmorrybflot	Joint-Stock Company Yuzhmorrybflot		The Russian Federation	Lloyd's	Joint-Stock Company Yuzhmorrybflot
273825810	8035087	LUCHISTYY	RUS	Preobrazheniye Trawler Fleet Base	Preobrazheniye Trawler Fleet Base	Preobrazheniye Trawler Fleet Base		The Russian Federation	Lloyd's	Preobrazheniye Trawler Fleet Base
273892210	8038170	GEROISIVASHA	RUS	Transflot Company Limited	Transflot Company Limited	Transflot Company Limited		The Russian Federation	Lloyd's	Transflot Company Limited
273356610	8136740	PROLIVLONGA	RUS	Line Invest CJSC	Line Invest CJSC	Line Invest CJSC		The Russian Federation	Lloyd's	Line Invest CJSC
273358410	8210247	BUKHTAASACHA	RUS	Dilmas Company Limited	Dilmas Company Limited	Dilmas Company Limited	Dilmas Company Limited	The Russian Federation	Lloyd's	Gidrostroy Joint Stock Company
273358510	8216198	SIERRA	RUS	Ostshipping Company Limited	Ostshipping Company Limited	Ostshipping Company Limited		The Russian Federation	Lloyd's	Ostshipping Company Limited
273339110	8216904	ZALIV RADUGA	RUS	STK Company Limited	STK Company Limited	STK Company Limited	STK Company Limited	The Russian Federation	Lloyds	STK Company Limited
273317370	8216916	MERCURY	RUS	Optima-N Company Limited	Gavrilov Sergey Gennadevich & Efimenko Evgeny Anatolevich & OOO Paritet-DV	Optima-N Company Limited		The Russian Federation	Lloyd's	Gavrilov Sergey Gennadevich & Efimenko Evgeny Anatolevich & OOO Paritet-DV
273417300	8220096	KAMSTAR	RUS	Marlen Limited	Marlen Limited	Marlen Limited		The Russian Federation	Lloyd's	Marlen Limited
273816010	8225711	BEREGMECHTY	RUS	ZAO RIMSCO (Russian Inspector's & Marine Surveyor's Corporation) Joint Stock Company	ZAO RIMSCO (Russian Inspector's & Marine Surveyor's Corporation) Joint Stock Company	ZAO RIMSCO (Russian Inspector's & Marine Surveyor's Corporation) Joint Stock Company		The Russian Federation		ZAO RIMSCO (Russian Inspector's & Marine Surveyor's Corporation) Joint Stock Company
273512400	8225723	TAMBOV	RUS	Daltransflot Company Limited	Daltransflot Company Limited	Daltransflot Company Limited		The Russian Federation		Daltransflot Company Limited
273814050	8226973	OZERSK	RUS	Joint-Stock Company Yuzhmorrybflot	Joint-Stock Company Yuzhmorrybflot	Joint-Stock Company Yuzhmorrybflot		The Russian Federation	Lloyd's	Joint-Stock Company Yuzhmorrybflot
273310240	8303927	APOLLO FLYER	RUS	Rosfishflot Company Limited	Rosfishflot Company Limited	Rosfishflot Company Limited		The Russian Federation	Lloyd's	Rosfishflot Company Limited
273442740	8313879	BUKHTANAGAEVA	RUS	MAG-SEA International Company Limited	MAG-SEA International Company Limited	MAG-SEA International Company Limited		The Russian Federation	Lloyd's	MAG-SEA International Company Limited
273436790	8319184	PETERGOF	RUS	Gidrostroy Joint Stock Company	Gidrostroy Joint Stock Company	Gidrostroy Joint Stock Company		The Russian Federation	Lloyd's	Gidrostroy Joint Stock Company
273351170	8320834	ODIN	RUS	Primportservis Company Limited	Primportservis Company Limited	Primportservis Company Limited		The Russian Federation	Lloyd's	Primportservis Company Limited
273816020	8326113	KORSAKOV	RUS	Ostrov Sakhalin Joint-Stock Company	Ostrov Sakhalin Joint-Stock Company	Ostrov Sakhalin Joint-Stock Company		The Russian Federation	Lloyd's	Ostrov Sakhalin Joint-Stock Company
273331810	8403363	AFINA	RUS	Niko OOO	Niko OOO	Niko OOO		The Russian Federation	Lloyd's	Niko OOO
273367690	8404575	TORNADO	RUS	Marlen Limited	Marlen Limited	Marlen Limited		The Russian Federation	Lloyd's	Marlen Limited
273415570	8408258	ANTARES	RUS	OOO Antey (LLC) Group	OOO Antey (LLC) Group	OOO Antey (LLC) Group	Antey Sever LLC	The Russian Federation	Lloyd's	OOO Antey (LLC) Group
273425770	8422931	KAPITAN SHCHERBAKOV	RUS	Vostokflot Company Limited	Vostokflot Company Limited	Vostokflot Company Limited		The Russian Federation		Vostokflot Company Limited
273195200	8423583	KRYMSKIY	RUS	TSM Engineering Company Limited	TSM Engineering Company Limited	TSM Engineering Company Limited		The Russian Federation	Lloyd's	TSM Engineering Company Limited
273385860	8502432	SLAVYANKA	RUS	Metelitsa Limited	Metelitsa Limited	Metelitsa Limited	Metelitsa Limited	The Russian Federation	Lloyds	Metelitsa Limited
273351900	8502793	AMEGA	RUS	Marine Alliance Company Limited	Marine Alliance Company Limited	Marine Alliance Company Limited		The Russian Federation	Lloyd's	Marine Alliance Company Limited
273374930	8509533	BALTIC FORWARD	RUS	Din Shipping Limited	Belous, Kozharskiy and Ulyanova Families Group of Companies	Belous, Kozharskiy and Ulyanova Families Group of Companies	Din Shipping Limited	The Russian Federation	Lloyds	Belous, Kozharskiy and Ulyanova Families Group of Companies
273218630	8509533	GOGLAND REEFER	RUS	LCC Baltatlantreftrans	LCC Baltatlantreftrans	LCC Baltatlantreftrans	LCC Baltatlantreftrans	The Russian Federation	Lloyds	LCC Baltatlantreftrans
273353800	8509569	CRYSTAL ATLANTICA	RUS	Trans Wind Fleet Joint-Stock Company	Trans Wind Fleet Joint-Stock Company	Trans Wind Fleet Joint-Stock Company		The Russian Federation	Lloyd's	Trans Wind Fleet Joint-Stock Company
273337510	8509571	CRYSTAL ARCTICA	RUS	Trans Wind Fleet Joint-Stock Company	Trans Wind Fleet Joint-Stock Company	Trans Wind Fleet Joint-Stock Company		The Russian Federation	Lloyd's	Trans Wind Fleet Joint-Stock Company
273338510	8509583	CRYSTAL AFRICA	RUS	Trans Wind Fleet Joint-Stock Company	Trans Wind Fleet Joint-Stock Company	Trans Wind Fleet Joint-Stock Company		The Russian Federation	Lloyd's	Trans Wind Fleet Joint-Stock Company
273319440	8512011	GREEN TUNDRA	RUS	Kurilskiy Rybak Joint-Stock Company	Kurilskiy Rybak Joint-Stock Company	Kurilskiy Rybak Joint-Stock Company		The Russian Federation	Lloyd's	Kurilskiy Rybak Joint-Stock Company
273439230	8512920	ICE CRYSTAL	RUS	Optima-N Company Limited	Gavrilov Sergey Gennadevich (40.00%) & Efimenko Evgeny Anatolevich (35.01%) & OOO Paritet-DV (24.99%)	Optima-N Company Limited	Optima-N Company Limited	The Russian Federation	Lloyds	Gavrilov Sergey Gennadevich (40.00%) & Efimenko Evgeny Anatolevich (35.01%) & OOO Paritet-DV (24.99%)
273342230	8513273	AMBERBALTIC	RUS	Optima-N Company Limited	Gavrilov Sergey Gennadevich & Efimenko Evgeny Anatolevich & OOO Paritet-DV	Optima-N Company Limited		The Russian Federation	Lloyd's	Gavrilov Sergey Gennadevich & Efimenko Evgeny Anatolevich & OOO Paritet-DV
273311860	8516615	PROGRESS	RUS	Joint-Stock Company Yuzhmorrybflot	Joint-Stock Company Yuzhmorrybflot	Joint-Stock Company Yuzhmorrybflot		The Russian Federation	Lloyd's	Joint-Stock Company Yuzhmorrybflot
273313270	8516627	SIMFONIYA	RUS	Joint-Stock Company Yuzhmorrybflot	Joint-Stock Company Yuzhmorrybflot	Joint-Stock Company Yuzhmorrybflot		The Russian Federation	Lloyd's	Joint-Stock Company Yuzhmorrybflot
273312860	8516639	GARMONIYA	RUS	Joint-Stock Company Yuzhmorrybflot	Joint-Stock Company Yuzhmorrybflot	Joint-Stock Company Yuzhmorrybflot		The Russian Federation	Lloyd's	Joint-Stock Company Yuzhmorrybflot
273313470	8516641	ANATOLIYLARIN	RUS	Joint Stock Company Okeanrybflot	Joint Stock Company Okeanrybflot	Joint Stock Company Okeanrybflot		The Russian Federation	Lloyd's	Joint Stock Company Okeanrybflot
273389770	8520496	ORION 1	RUS	Aleut VLK OOO	Aleut VLK OOO	Aleut VLK OOO	Aleut VLK OOO	The Russian Federation	Lloyds	Aleut VLK OOO
273430160	8520563	RUSTICA	RUS	Avanport Company Limited	Avanport Company Limited	Avanport Company Limited		The Russian Federation	Lloyd's	Avanport Company Limited
273353640	8603171	EKATERINA	RUS	Ice Reefer Service Company Limited	Ice Reefer Service Company Limited	Ice Reefer Service Company Limited		The Russian Federation	Lloyd's	Ice Reefer Service Company Limited
273349530	8609163	PETRRIKORD	RUS	Belomorskiy Rybak Fishing Collective	Belomorskiy Rybak Fishing Collective	Belomorskiy Rybak Fishing Collective		The Russian Federation	Lloyd's	Belomorskiy Rybak Fishing Collective
273344710	8609802	ICEBREEZE	RUS	Solid Shipping Limited	Solid Shipping Limited	Solid Shipping Limited		The Russian Federation	Lloyd's	Solid Shipping Limited
273348810	8609814	ICESTREAM	RUS	Solid Shipping Limited	Solid Shipping Limited	Solid Shipping Limited		The Russian Federation	Lloyd's	Solid Shipping Limited
273348520	8613542	PAVLOVSK	RUS	Gidrostroy Joint Stock Company	Gidrostroy Joint Stock Company	Gidrostroy Joint Stock Company		The Russian Federation	Lloyd's	Gidrostroy Joint Stock Company
273354620	8617770	MARINESTAR	RUS	Marlen Limited	Marlen Limited	Marlen Limited		The Russian Federation	Lloyd's	Marlen Limited
273428710	8623559	KAPITAN KANTSIBER	RUS	Kamchatka Import-Export Company (Kamchatimpex)	Kamchatka Import-Export Company (Kamchatimpex)	Kamchatka Import-Export Company (Kamchatimpex)		The Russian Federation	Lloyd's	Kamchatka Import-Export Company (Kamchatimpex)
273429140	8701038	VASILIYPOLESHCHUK	RUS	Euphrates Company Limited	Euphrates Company Limited	Euphrates Company Limited		The Russian Federation	Lloyd's	Euphrates Company Limited
273354560	8708000	NAGORSK	RUS	Kurlisk Universal Complex	Kurlisk Universal Complex	Kurlisk Universal Complex		The Russian Federation		Kurlisk Universal Complex
273376120	8708139	MONERON	RUS	Moneron Company Limited	Moneron Company Limited	Moneron Company Limited	Moneron Company Limited	The Russian Federation	Lloyds	Moneron Company Limited
273356290	8710352	VITALIY SHMYKOV	RUS	Interrybflot Company Limited	Interrybflot Company Limited	Interrybflot Company Limited		The Russian Federation	Lloyd's	Interrybflot Company Limited
273349630	8712300	ZODIAK	RUS	Joint Stock Company Iyanin Kutkh	Joint Stock Company Iyanin Kutkh	Joint Stock Company Iyanin Kutkh		The Russian Federation	Lloyd's	Joint Stock Company Iyanin Kutkh
273252100	8723270	VYBORGSKIY	RUS	Loran Company Limited	Loran Company Limited	Loran Company Limited		The Russian Federation	Lloyd's	Loran Company Limited
273433460	8723309	BUZANSKIY	RUS	Fishing Artel Inya	Fishing Artel Inya	Fishing Artel Inya		The Russian Federation	Lloyd's	Fishing Artel Inya
273435310	8723311	BASKUNCHAKSKIY	RUS	Loran Limited	Loran Limited	Loran Limited		The Russian Federation	Lloyd's	Loran Limited
273251100	8723347	PETROGRADSKIY	RUS	Loran Company Limited	Loran Company Limited	Loran Company Limited		The Russian Federation	Lloyd's	Loran Company Limited
273449080	8723361	SORAKSAN	RUS	Vostoktransshipping Company Limited	Vostoktransshipping Company Limited	Vostoktransshipping Company Limited		The Russian Federation	Lloyd's	Vostoktransshipping Company Limited
273421240	8723402	ANTONGURIN	RUS	Dalreefer Shipping Company Limited	Dalreefer Shipping Company Limited	Dalreefer Shipping Company Limited		The Russian Federation	Lloyd's	Dalreefer Shipping Company Limited
273457850	8724341	PREGOLSKIY	RUS	Joint Stock Company Okeanrybflot	Joint Stock Company Okeanrybflot	Joint Stock Company Okeanrybflot		The Russian Federation	Lloyd's	Joint Stock Company Okeanrybflot
273191300	8724377	OBAYATELNYY	RUS	Parma Company Limited	Parma Company Limited	Parma Company Limited		The Russian Federation	Lloyd's	Parma Company Limited
273875400	8724420	IRTYSH	RUS	50-Letiya Oktyabrya Fishing Collective	50-Letiya Oktyabrya Fishing Collective	50-Letiya Oktyabrya Fishing Collective		The Russian Federation	Lloyd's	50-Letiya Oktyabrya Fishing Collective
273872100	8725826	RUBINOVYY	RUS	Sea Resources Company (AO Morskiye Resursy)	Sea Resources Company (AO Morskiye Resursy)	Sea Resources Company (AO Morskiye Resursy)		The Russian Federation	Lloyd's	Sea Resources Company (AO Morskiye Resursy)
273827710	8727147	TITANIYA	RUS	Preobrazheniye Trawler Fleet Base (Preobrazhenskaya Baza Tralovogo Flota)	Preobrazheniye Trawler Fleet Base (Preobrazhenskaya Baza Tralovogo Flota)	Preobrazheniye Trawler Fleet Base		The Russian Federation	Lloyd's	Preobrazheniye Trawler Fleet Base (Preobrazhenskaya Baza Tralovogo Flota)
273440860	8727343	KATRAN	RUS	Vskhody Kommunizma Fishing Collective	Vskhody Kommunizma Fishing Collective	Vskhody Kommunizma Fishing Collective		The Russian Federation	Lloyd's	Vskhody Kommunizma Fishing Collective
273420240	8729183	KOMMUNARY NIKOLAYEVA	RUS	Dalreefer Shipping Company Limited	Dalreefer Shipping Company Limited	Dalreefer Shipping Company Limited		The Russian Federation	Lloyd's	Dalreefer Shipping Company Limited
273434600	8729200	KOOPERATOR	RUS	Joint-Stock Company Dalryba	Joint-Stock Company Dalryba	Joint-Stock Company Dalryba		The Russian Federation	Lloyd's	Joint-Stock Company Dalryba
273895510	8730089	DRUZHBA	RUS	Druzhba Fishing Collective	Druzhba Fishing Collective	Druzhba Fishing Collective		The Russian Federation	Lloyd's	Druzhba Fishing Collective
273436860	8730106	SPOKOYNYY	RUS	Greenda Company Limited	Greenda Company Limited	Greenda Company Limited	Greenda Company Limited	The Russian Federation	Lloyds	Greenda Company Limited
273385120	8810190	URGULL	RUS	Ostshipping Company Limited	Ostshipping Company Limited	Ostshipping Company Limited		The Russian Federation	Lloyd's	Ostshipping Company Limited
273819710	8810310	SUBARU	RUS	Sub Trop Company Limited	Sub Trop Company Limited	Sub Trop Company Limited		The Russian Federation	Lloyd's	Sub Trop Company Limited
273395480	8812796	NAUTA	RUS	Transport Shipping Company LLC	Transport Shipping Company LLC	Transport Shipping Company LLC	Transport Shipping Company LLC	The Russian Federation	Lloyds	Transport Shipping Company LLC
273295560	8819287	ALAID	RUS	LLC Ussuri Import	LLC Ussuri Import	LLC Ussuri Import	Astra International Limited	The Russian Federation	Lloyds	LLC Ussuri Import
273359920	8826759	TAVRIA	RUS	Vostokflot Company Limited	Shcherbakov Alexander Vladimirovich	Tavria Company Limited		The Russian Federation	Lloyd's	Shcherbakov Alexander Vladimirovich
273851400	8829177	SENITE	RUS	Dalkrevetka Company Limited	Dalkrevetka Company Limited	Dalkrevetka Company Limited	Dalkrevetka Company Limited	The Russian Federation	Lloyds	Dalkrevetka Company Limited
273422240	8832069	KAPITAN KIRICHENKO	RUS	Dalreefer Shipping Company Limited	Dalreefer Shipping Company Limited	Dalreefer Shipping Company Limited		The Russian Federation	Lloyd's	Dalreefer Shipping Company Limited
273811020	8834483	KAPITAN PRYAKHA	RUS	Dalreefer Shipping Company Limited	Dalreefer Shipping Company Limited	Dalreefer Shipping Company Limited		The Russian Federation	Lloyd's	Dalreefer Shipping Company Limited
273825200	8834689	PREDSEDATELGANSLEP	RUS	Amurrybprom Company Limited	Amurrybprom Company Limited	Amurrybprom Company Limited		The Russian Federation		Amurrybprom Company Limited
273844500	8835968	CAESAR	RUS	Polluks Company Limited	Polluks Company Limited	Polluks Company Limited		The Russian Federation		Polluks Company Limited
273449510	8842533	GEOLOGPECHKUROV	RUS	Marine Fish Processing Company Limited	Marine Fish Processing Company Limited	Marine Fish Processing Company Limited		The Russian Federation	Lloyd's	Marine Fish Processing Company Limited
273613100	8842911	BAGRATION	RUS	Ostrovnaya Fishing Company Limited	Ostrovnaya Fishing Company Limited	Ostrovnaya Fishing Company Limited	Ostrovnaya Fishing Company Limited	The Russian Federation	Lloyds	Ostrovnaya Fishing Company Limited
273829410	8842997	SAKHRYBA	RUS	SakhRyba-1 Company Limited	SakhRyba-1 Company Limited	SakhRyba-1 Company Limited		The Russian Federation	Lloyd's	SakhRyba-1 Company Limited
273569400	8843070	SVYATITEL NIKOLAY	RUS	Sakhalinskiy Rybak Fishing Collective	Sakhalinskiy Rybak Fishing Collective	Sakhalinskiy Rybak Fishing Collective	Sakhalinskiy Rybak Fishing Collective	The Russian Federation	Lloyds	Sakhalinskiy Rybak Fishing Collective
273441710	8845717	FRIO MURMANSK	RUS	Ocean Trawlers Holding Limited	Ocean Trawlers Holding Limited	Ocean Trawlers Holding Limited	Ulysses Reefers LLC	The Russian Federation	Lloyds	Ocean Trawlers Holding Limited
273873500	8847052	OSTROVIONY	RUS	Gessar Fishing Company	Gessar Fishing Company	Gessar Fishing Company		The Russian Federation	Lloyd's	Gessar Fishing Company
273842700	8858544	AMAYAN	RUS	Fram Company Limited	Fram Company Limited	Fram Company Limited		The Russian Federation	Lloyd's	Fram Company Limited
273421300	8859988	PYOTR BOGDANOV	RUS	Joint Stock Company Koryakryba	Joint Stock Company Koryakryba	Joint Stock Company Koryakryba	Joint Stock Company Koryakryba	The Russian Federation	Lloyds	Joint Stock Company Koryakryba
273357670	8860432	FRIO SEVASTOPOLIS	RUS	SakhRyba-1 Company Limited	SakhRyba-1 Company Limited	SakhRyba-1 Company Limited		The Russian Federation		SakhRyba-1 Company Limited
273451390	8860444	FRIO ARKHANGELSK	RUS	Ocean Trawlers Holding Limited	Ocean Trawlers Holding Limited	Ocean Trawlers Holding Limited	Rainbow Reefers Limited	The Russian Federation	Lloyds	Ocean Trawlers Holding Limited
273894500	8860509	NEPTUN 2	RUS	Bosantur DVA. Company Limited	Bosantur DVA. Company Limited	Bosantur DVA. Company Limited	Bosantur DVA. Company Limited	The Russian Federation	Lloyds	Bosantur DVA. Company Limited
273820700	8860559	PRIMORYE	RUS	Primorsk Fishing Cooperative Union	Primorsk Fishing Cooperative Union	Primorsk Fishing Cooperative Union	Primorsk Fishing Cooperative Union	The Russian Federation	Lloyds	Primorsk Fishing Cooperative Union
273815000	8881357	VLADORION	RUS	Oklend JSC	Oklend JSC	Oklend JSC		The Russian Federation	Lloyd's	Oklend JSC
273431300	8883991	PLANETA	RUS	Raduga-DV Company Limited	Raduga-DV Company Limited	Raduga-DV Company Limited	Raduga-DV Company Limited	The Russian Federation	Lloyds	Raduga-DV Company Limited
273855000	8886462	ATROPUS	RUS	Joint Stock Company Ust-Magadan Fish Factory	Joint Stock Company Ust-Magadan Fish Factory	Joint Stock Company Ust-Magadan Fish Factory	Joint Stock Company Ust-Magadan Fish Factory	The Russian Federation	Lloyds	Joint Stock Company Ust-Magadan Fish Factory
273432030	8907204	ARCTIC SPIRIT	RUS	OOO Arktik Shipping (Arctic Shipping LLC)	OOO Arktik Shipping (Arctic Shipping LLC)	Norebo	OOO Arktik Shipping (Arctic Shipping LLC)	The Russian Federation	Lloyds	OOO Arktik Shipping (Arctic Shipping LLC) /Norebo
273439810	8908076	ATMODA	RUS	Baltmed Reefer Services Limited	Reefer Ltd.	Reefer Ltd.	Reefer Ltd.	The Russian Federation	Russian ships Registry	Reefer Ltd.
273211120	8909680	ARTEMIDA	RUS	Rosfishflot Company Limited	Rosfishflot Company Limited	Rosfishflot Company Limited	Rosfishflot Company Limited	The Russian Federation	Russian ships Registry	Rosfishflot Company Limited
273378130	9000364	ANDROMEDA	RUS	Mercury Company Limited (OOO 'Merkuriy)	Mercury Company Limited (OOO 'Merkuriy)	Mercury Company Limited (OOO 'Merkuriy)	Mercury Company Limited (OOO Merkuriy)	The Russian Federation	Lloyds	Mercury Company Limited (OOO Merkuriy)
273354920	9003146	ICE WIND	RUS	Reftransflot Company Limited	Reftransflot Company Limited	Reftransflot Company Limited	Reftransflot Company Limited	The Russian Federation	Lloyds	Reftransflot Company Limited
273383970	9010785	BOSFORVOSTOCHNY	RUS	RMD-L LLC	RMD-L LLC	RMD-L LLC		The Russian Federation		RMD-L LLC
273442580	9012214	ZARYA	RUS	Marine Alliance Company Limited	Marine Alliance Company Limited	Marine Alliance Company Limited		The Russian Federation	Lloyd's	Marine Alliance Company Limited
273213710	9015785	FRIO KIANIT	RUS	Dilmas Company Limited	Dilmas Company Limited	Dilmas Company Limited	Dilmas Company Limited	The Russian Federation	Lloyds	Dilmas Company Limited
273387370	9016973	ZOLOTOY ROG	RUS	RMD-L LLC	RMD-L LLC	RMD-L LLC	RMD-L LLC	The Russian Federation	Lloyds	RMD-L LLC
273219320	9021277	AFRODITA	RUS	LLC Rosrybflot	LLC Rosrybflot	LLC Rosrybflot	LLC Rosrybflot	The Russian Federation	Lloyds	LLC Rosrybflot
273394490	9053957	CRYSTAL ASIA	RUS	Trans Wind Fleet Joint-Stock Company	Trans Wind Fleet Joint-Stock Company	Trans Wind Fleet Joint-Stock Company		The Russian Federation		Trans Wind Fleet Joint-Stock Company
273350580	9057393	ARKADIJA	RUS	SakhRyba-1 Company Limited	SakhRyba-1 Company Limited	SakhRyba-1 Company Limited		The Russian Federation	Lloyd's	SakhRyba-1 Company Limited
273426000	9060819	PYOTR GUSENKOV	RUS	Saami Company Limited	Saami Company Limited	Saami Company Limited	Saami Company Limited	The Russian Federation	Lloyds	Saami Company Limited
273385170	9061198	TIGR2	RUS	AO Nakhodka Active Marine Fishery Base	AO Nakhodka Active Marine Fishery Base	AO Nakhodka Active Marine Fishery Base		The Russian Federation	Lloyd's	AO Nakhodka Active Marine Fishery Base
273381350	9061899	KAMCHATSKIYPROLIV	RUS	Interrybflot Company Limited	Interrybflot Company Limited	Interrybflot Company Limited		The Russian Federation	Lloyd's	Interrybflot Company Limited
273433140	9061904	CRYSTAL AMAZONIA	RUS	Far East Fleet LLC	Far East Fleet LLC	Far East Fleet LLC	Far East Fleet LLC	The Russian Federation	Lloyds	Far East Fleet LLC
273395490	9073268	CRYSTAL ANTARCTIDA	RUS	Trans Wind Fleet Joint-Stock Company	Trans Wind Fleet Joint-Stock Company	Trans Wind Fleet Joint-Stock Company		The Russian Federation		Trans Wind Fleet Joint-Stock Company
273815080	9075840	AMURSKOE	RUS	Vostokinvest Company Limited	Vostokinvest Company Limited	Vostokinvest Company Limited	Vostokinvest Company Limited	The Russian Federation	Lloyds /Russian ships registry	Vostokinvest Company Limited
273379740	9076260	FRIO FORWIN	RUS	Coliner Limited	Belous, Kozharskiy and Ulyanova Families Group	Belous, Kozharskiy and Ulyanova Families Group	Coliner Limited	The Russian Federation	Lloyds	Belous, Kozharskiy and Ulyanova Families Group
273332290	9076272	BUKHTARUSSKAYA	RUS	Joint Stock Company Okeanrybflot	Joint Stock Company Okeanrybflot	Joint Stock Company Okeanrybflot		The Russian Federation	Lloyd's	Joint Stock Company Okeanrybflot
273335960	9081631	FRIO AGATES	RUS	Dilmas Company Limited	Dilmas Company Limited	Dilmas Company Limited		The Russian Federation	Lloyd's	Dilmas Company Limited
273354740	9081643	SARONIC BREEZE	RUS	Dalreefer Shipping Company Limited	Dalreefer Shipping Company Limited	Dalreefer Shipping Company Limited	Bereg Mechty Joint Stock	The Russian Federation	Lloyds	Dalreefer Shipping Company Limited
273354770	9081655	CANARIAN REEFER	RUS	Joint Stock Company Okeanrybflot	Joint Stock Company Okeanrybflot	Joint Stock Company Okeanrybflot		The Russian Federation	Lloyd's	Joint Stock Company Okeanrybflot
273358980	9081667	CAPTAINMOKEEV	RUS	Gidrostroy Joint Stock Company	Gidrostroy Joint Stock Company	Gidrostroy Joint Stock Company		The Russian Federation	Lloyd's	Gidrostroy Joint Stock Company
273352570	9082178	PYOTR ILICHYOV	RUS	V Lenin Collective Farm Fishery	V Lenin Collective Farm Fishery	V Lenin Collective Farm Fishery	V Lenin Collective Farm Fishery	The Russian Federation	Lloyds	V Lenin Collective Farm Fishery
273310720	9082180	GENNADY VODOLAZSKIY	RUS	Pacific Marine Joint-Stock Company	Pacific Marine Joint-Stock Company	Pacific Marine Joint-Stock Company		The Russian Federation	Lloyd's	Pacific Marine Joint-Stock Company
273563210	9100671	OSTROV SHIKOTAN	RUS	Blaf-West Company Limited (Blaf Zapadnyy)	Blaf-West Company Limited (Blaf Zapadnyy)	Blaf-West Company Limited (Blaf Zapadnyy)	Blaf-West Company Limited (Blaf Zapadnyy)	The Russian Federation	Lloyds	Blaf-West Company Limited (Blaf Zapadnyy)
273561800	9101352	SARGAN	RUS	Parma Company Limited	Parma Company Limited	Parma Company Limited		The Russian Federation	Lloyd's	Parma Company Limited
273311330	9101857	KOMBRIGMALCHENKO	RUS	Tark JSC	Tark JSC	Tark JSC		The Russian Federation	Lloyd's	Tark JSC
273812060	9101869	TRIADA	RUS	Marine Alliance Company Limited	Marine Alliance Company Limited	Marine Alliance Company Limited		The Russian Federation	Lloyd's	Marine Alliance Company Limited
273455510	9101936	LEV SHCHYOGOLEV	RUS	Joint Stock Company Rassvet	Joint Stock Company Rassvet	Joint Stock Company Rassvet	Joint Stock Company Rassvet	The Russian Federation	Lloyds	Joint Stock Company Rassvet
273397490	9109500	RETRIEVER	RUS	Fairport Shipping Limited	Fairport Shipping Limited	Fairport Shipping Limited		The Russian Federation		Fairport Shipping Limited
273421150	9116979	SYVATOY VLADIMIR	RUS	Elbrus Company Limited	Elbrus Company Limited	Elbrus Company Limited	Elbrus Company Limited	The Russian Federation	Lloyds	Elbrus Company Limited
273856100	9125920	DIONA	RUS	Akvent Company Limited	Akvent Company Limited	Akvent Company Limited	Akvent Company Limited	The Russian Federation	Lloyds /Russian ships registry	Akvent Company Limited
273216330	9140097	AMFITRITA	RUS	Rosfishflot Company Limited	Rosfishflot Company Limited	Rosfishflot Company Limited	Rosfishflot Company Limited	The Russian Federation	Lloyds	Rosfishflot Company Limited
273811510	9159763	OSTROV KARAGINSKY	RUS	Koryakmoreprodukt Company Limited	Koryakmoreprodukt Company Limited	Koryakmoreprodukt Company Limited	Koryakmoreprodukt Company Limited	The Russian Federation	Lloyds	Koryakmoreprodukt Company Limited
273398640	9172698	VYBORG	RUS	Gidrostroy Joint Stock Company	Gidrostroy Joint Stock Company	Gidrostroy Joint Stock Company	Gidrostroy Joint Stock Company	The Russian Federation	Lloyds	Gidrostroy Joint Stock Company
273374170	9175274	FRIO VLADIVOSTOK	RUS	Ocean Trawlers Holding Limited	Ocean Trawlers Holding Limited	Ocean Trawlers Holding Limited	Ulysses Reefers LLC	The Russian Federation	Lloyd's	Ocean Trawlers Holding Limited
273330280	9175286	POLTAVA	RUS	Vostokflot Company Limited	Vostokflot Company Limited	Vostokflot Company Limited		The Russian Federation	Lloyd's	Vostokflot Company Limited
273447930	9176979	KAPITAN TEPLYUKOV	RUS	Pymta Joint Stock Company	Pymta Joint Stock Company	Pymta Joint Stock Company	Pymta Joint Stock Company	The Russian Federation	Lloyds /Russian ships registry	Pymta Joint Stock Company
273334010	9183037	KURILSKOYE OZERO	RUS	Diamond East Company Limited	Diamond East Company Limited	Diamond East Company Limited	Almaztransstroy Company Limited	The Russian Federation	Lloyds	Diamond East Company Limited
273384930	9196357	VYSOTSK	RUS	Gidrostroy Joint Stock Company	Gidrostroy Joint Stock Company	Gidrostroy Joint Stock Company		The Russian Federation		Gidrostroy Joint Stock Company
273453980	9196369	ZALIV PROSTOR	RUS	Gidrostroy Joint Stock Company	Gidrostroy Joint Stock Company	Gidrostroy Joint Stock Company	Gidrostroy Joint Stock Company	The Russian Federation	Lloyds	Gidrostroy Joint Stock Company
273432430	9196424	VOLKHOV	RUS	Gidrostroy Joint Stock Company	Gidrostroy Joint Stock Company	Gidrostroy Joint Stock Company	Gidrostroy Joint Stock Company	The Russian Federation	Lloyds	Gidrostroy Joint Stock Company
273218850	9263021	LARI	RUS	Sigma Marine Technology Company Limited	Sigma Marine Technology Company Limited	Sigma Marine Technology Company Limited	Sigma Marine Technology Company Limited	The Russian Federation	Lloyds	Sigma Marine Technology Company Limited
273299190	8815009	POSYET	RUS	Metelitsa Company Limited (OOO Metelitsa)	Metelitsa Company Limited (OOO Metelitsa)	Metelitsa Company Limited (OOO Metelitsa)	Metelitsa Company Limited (OOO Metelitsa)	The Russian Federation	Lloyds	Metelitsa Company Limited (OOO Metelitsa)
273296490	9076246	FRIO POSEIDON	RUS	Lodia Limited Liability Company	Lodia Limited Liability Company	Lodia Limited Liability Company	Lodia Limited Liability Company	The Russian Federation	Lloyds
377906047	8707159	BARANA	VCT	Bright Strong Enterprises Limited	Bright Strong Enterprises Limited	Bright Strong Enterprises Limited	Bright Strong Enterprises Limited	Trinidad & Tobago	Lloyd's	Bright Strong Enterprises Limited
341244000	8514796	NOVAYAZEMLYA	DMA	Calista LLC	Prydniprovskiy Business Centre LLC	Prydniprovskiy Business Centre LLC	Gylmar Limited	Ukraine	Lloyd's	Prydniprovskiy Business Centre LLC
341307000	8509557	NOVIY SVET	KNA	Calista LLC	Prydniprovskiy Business Centre LLC	Prydniprovskiy Business Centre LLC	Pinkett Holding Limited	Ukraine	Lloyd's	Prydniprovskiy Business Centre LLC
273397950	9101340	TAKIL	RUS	Mayak Alfa Limited	Mayak Alfa Limited	Mayak Alfa Limited	Mayak Alfa Limited	Ukraine	Lloyds	Mayak Alfa Limited
325965000	7812036	NEVSKIY	DMA				GC Shipping LP	United Kingdom	Lloyds
374290000	8224432	MING HANG 8	PAN	Unknown Owners	Unknown Owners	UNKNOWN	Minghang International Shipping Company Limited	Unknown		Bangladesh Breakers	2019
273355540	8403961	VOST0K REEFER	RUS	North Pacific Corporation	North Pacific Corporation	North Pacific Corporation		USA	Lloyd's	North Pacific Corporation
273290510	9078452	ICE RIVER	RUS	Fresch Del Monte Produce Incorporated	Fresch Del Monte Produce Incorporated	Fresch Del Monte Produce Incorporated	Cordoba Shipping Corporation	USA	Lloyds	Fresch Del Monte Produce Incorporated
368682000	5408491	COASTAL TRADER	USA	Coastal Transportation Incorporated	Coastal Transportation Incorporated	Coastal Transportation Incorporated	Coastal Transportation Incorporated	USA	Lloyds	Coastal Transportation Incorporated
366899490	9010486	EASTERN WIND	USA	Trident Seafoods Corporation	Trident Seafoods Corporation	Trident Seafoods Corporation	Trident Seafoods Corporation	USA	Lloyds	Trident Seafoods Corporation
368219000	9010498	COASTAL NAVIGATOR	USA	Coastal Transportation Incorporated	Coastal Transportation Incorporated	Coastal Transportation Incorporated	Coastal Transportation Incorporated	USA	Lloyds	Coastal Transportation Incorporated
